# Supplementary material for: New insights into two distinct nucleosome distributions: comparison of cross-platform positioning datasets in the yeast genome
Source: BMC Genomics. 2010 Jan 15;11:33. doi: 10.1186/1471-2164-11-33 (PMC2824721; doi:10.1186/1471-2164-11-33)
Supplement: Additional file 2 — Measurability and SNRs data. The nucleosomal measurability and SNRs for the 4,792 high-confidence transcripts that were reported elsewhere [30]. [file 1471-2164-11-33-S2.XLS]

## Sheet: Sheet1
ORF	chrom	TSS	TTS	strand	mensurability	single-noise-ratios(SNR)
YKR090W	11	608417	610817	+	0.0775469	7.05001
YKR074W	11	578824	579256	+	-0.188091	2.62169
YKL019W	11	402144	403176	+	0.192453	10.3023
YKR070W	11	573160	573888	+	-2.06369	5.4676
YKL173W	11	122480	125656	+	-0.480609	6.8138
YKR078W	11	584280	586312	+	0.146365	5.92278
YKR057W	11	551240	551328	+	0.318275	4.7501
YKL035W	11	369416	371192	+	-0.696639	6.47653
YKR025W	11	487368	488160	+	1.64742	13.9412
YKR007W	11	451048	451616	+	-0.00538921	14.0279
YKL069W	11	306889	307520	+	-0.354568	7.40297
YKL006W	11	431512	431679	+	-1.34176	-2.47671
YKL145W	11	174144	175696	+	-0.574361	8.7431
YKL190W	11	82904	83000	+	0.102927	9.45163
YKL084W	11	280056	280528	+	-0.244633	3.84413
YKR101W	11	640162	642202	+	0.796278	9.40622
YKR091W	11	611001	611650	+	-1.16125	6.10231
YKR086W	11	599464	602832	+	2.211	11.4296
YKL183W	11	98544	99688	+	-0.838548	4.40504
YKL043W	11	356120	357648	+	-0.128814	-2.22152
YKR039W	11	514624	516640	+	0.848922	12.3318
YKL068W	11	309728	312720	+	0.216413	5.80161
YKL093W	11	264000	265440	+	-1.50964	10.7041
YKR030W	11	499848	500864	+	0.824819	-0.700648
YKL142W	11	178440	179240	+	-1.09872	1.20924
YKR099W	11	635146	637962	+	1.23737	3.98984
YKR060W	11	555912	558616	+	0.137517	-7.56673
YKL039W	11	362088	363936	+	0.531745	9.9329
YKR016W	11	469304	470352	+	1.1331	6.56498
YKL077W	11	291032	292336	+	-0.675261	5.96157
YKL120W	11	216856	217680	+	1.41778	2.34167
YKL175W	11	118728	119792	+	-0.072965	7.43348
YKR028W	11	493528	497120	+	-0.00202121	5.59563
YKR076W	11	581848	583272	+	-0.428495	8.78344
YKR051W	11	530456	531920	+	-0.66752	3.78758
YKL127W	11	203136	204912	+	0.0914972	2.56051
YKR021W	11	478776	481760	+	-1.08876	4.52597
YKL156W	11	158560	158984	+	-0.401798	4.87485
YKL137W	11	185896	186415	+	1.63877	4.60781
YKL067W	11	314328	315112	+	0.264971	0.978988
YKL090W	11	271504	274464	+	-0.394564	0.135343
YKR069W	11	571088	572904	+	1.24093	5.14489
YKL184W	11	96592	98336	+	0.154679	10.5608
YKL098W	11	256368	257528	+	0.877091	3.32332
YKR067W	11	567400	570400	+	0.340325	5.97422
YKR044W	11	521544	523040	+	-0.0226262	9.35767
YKR093W	11	615258	617178	+	-1.01287	-3.34713
YKL018W	11	403664	404792	+	0.529335	3.38426
YKL212W	11	34333	36597	+	-0.201156	9.97494
YKL121W	11	213544	216392	+	0.316224	9.56848
YKR027W	11	490889	493392	+	-0.624468	2.94143
YKL045W	11	353064	354824	+	0.136418	3.87145
YKR077W	11	583256	584296	+	-0.232722	6.0687
YKR056W	11	549208	550960	+	-0.0346067	5.99241
YKL150W	11	166448	167568	+	-1.75419	7.28506
YKL034W	11	371360	373528	+	-1.68601	5.7828
YKL061W	11	325400	325960	+	0.243308	2.1332
YKR020W	11	477960	478664	+	0.303363	5.83243
YKL007W	11	428896	429896	+	0.157508	3.43215
YKL185W	11	94160	96224	+	-0.0789901	2.24495
YKL058W	11	329760	330368	+	2.26773	5.6436
YKL085W	11	278624	280072	+	-1.42682	7.11597
YKL106W	11	237056	238608	+	-1.93971	8.44117
YKL009W	11	425816	426680	+	0.552504	10.7362
YKR062W	11	559248	560272	+	-0.794788	4.37789
YKL088W	11	274832	276640	+	0.0333126	11.0877
YKL146W	11	171768	173896	+	-0.761014	1.83002
YKL079W	11	286048	288112	+	-1.12859	6.64014
YKR003W	11	444928	446368	+	0.639201	9.16569
YKL208W	11	47109	47845	+	1.41331	-1.09821
YKL141W	11	179624	180368	+	-1.5242	0.15788
YKL080W	11	284560	285840	+	0.0975748	3.03253
YKL125W	11	207760	208032	+	-0.297145	4.90455
YKL170W	11	130544	131144	+	0.794901	1.08635
YKR023W	11	483016	484568	+	0.810271	10.6684
YKL041W	11	359688	360544	+	0.0296914	3.00645
YKL109W	11	231536	233312	+	-0.862404	-5.77618
YKL154W	11	161496	162384	+	0.398793	11.158
YKL038W	11	364937	368904	+	0.004733	1.77856
YKL204W	11	53669	55653	+	0.952751	1.31348
YKL096W	11	260728	261592	+	-0.656615	2.57669
YKR008W	11	451800	453696	+	-0.964543	7.89225
YKL117W	11	219912	220728	+	1.03057	-2.01109
YKR095W	11	619218	623250	+	0.998235	7.3771
YKL160W	11	153248	153784	+	0.503839	6.87871
YKL047W	11	349072	350640	+	0.30883	11.2426
YKL126W	11	205144	207128	+	1.0623	5.19365
YKL015W	11	408088	411216	+	2.58616	9.18224
YKL028W	11	385360	387376	+	0.962488	2.48578
YKL157W	11	154960	155280	+	0.876677	4.47274
YKR002W	11	442672	444568	+	0.474363	1.43246
YKL064W	11	317200	320424	+	2.31334	5.33302
YKL207W	11	47829	48165	+	1.26882	7.26286
YKR082W	11	592424	596000	+	1.65892	7.4017
YKR058W	11	552360	554280	+	-1.54535	6.79121
YKL062W	11	322776	324824	+	0.898779	-3.87317
YKL033W	11	375072	378624	+	1.34707	8.77854
YKR055W	11	547800	548928	+	1.06064	2.19177
YKL112W	11	226040	228440	+	1.13295	7.9412
YKL189W	11	84600	86039	+	1.05281	2.42233
YKR064W	11	562120	564696	+	-0.658422	2.9625
YKR041W	11	517832	518960	+	-1.4795	-2.84655
YKL023W	11	393344	394152	+	1.70207	-0.282972
YKL004W	11	434864	436544	+	1.79659	14.5034
YKL094W	11	262960	264016	+	-0.982947	10.7543
YKL143W	11	176744	178216	+	0.874547	10.6237
YKL072W	11	299024	301736	+	0.619329	0.582438
YKL210W	11	39109	42157	+	1.32008	5.99701
YKL172W	11	125728	127040	+	0.0404181	8.48914
YKL012W	11	417888	419664	+	-1.20486	7.54689
YKR096W	11	626338	630090	+	-0.624073	6.95044
YKL180W	11	109224	109592	+	0.731087	3.82735
YKL101W	11	248296	249784	+	-0.440558	6.56436
YKL139W	11	182768	184600	+	0.119422	3.44197
YKL002W	11	437344	437480	+	0.767978	8.14589
YKL191W	11	81008	82440	+	1.00219	10.3194
YKL078W	11	288456	290608	+	0.260109	5.1107
YKL216W	11	25149	26197	+	0.215022	8.44806
YKR013W	11	463536	464816	+	-0.0206983	13.9016
YKL140W	11	180568	182488	+	-1.74868	-0.734872
YKL195W	11	75776	77096	+	-0.26723	8.35826
YKL073W	11	296032	298728	+	1.27515	12.494
YKL081W	11	282480	282744	+	0.0502922	5.8597
YKL124W	11	210112	212008	+	-0.28731	3.71645
YKL171W	11	127296	129824	+	-1.21707	11.1035
YKL042W	11	357912	359296	+	0.0809679	12.1043
YKL219W	11	14525	15821	+	0.0902941	9.29972
YKL205W	11	50013	53413	+	0.414425	8.01449
YKR080W	11	589872	590680	+	0.975613	1.8705
YKL181W	11	107104	108352	+	1.58458	12.5327
YKL095W	11	261736	262976	+	-0.200784	10.4766
YJL030W	10	387533	388204	+	-1.57302	5.25951
YJR053W	10	533461	535885	+	-2.10676	9.22422
YJL098W	10	241877	245181	+	-2.25106	0.256393
YJL046W	10	352253	353645	+	-2.30823	6.69494
YJL122W	10	189597	190285	+	-1.0879	5.17933
YJR032W	10	490973	492237	+	-1.98306	7.73346
YJR122W	10	649629	651181	+	-1.38928	1.99459
YJL149W	10	137253	139301	+	-2.11715	0.874675
YJL001W	10	435021	435141	+	-1.20907	5.12427
YJL115W	10	196117	197133	+	-1.49686	1.4669
YJL049W	10	345869	347237	+	-2.0712	5.6389
YJL071W	10	305957	307797	+	-1.73519	5.96245
YJR084W	10	583550	585285	+	-1.86404	3.15408
YJL055W	10	333237	333973	+	-2.4151	9.94103
YJL082W	10	281029	283333	+	-1.02922	4.02383
YJR153W	10	722661	723781	+	-2.62555	9.98549
YJL191W	10	73741	74213	+	-0.165598	0.534974
YJR092W	10	598621	603109	+	-1.37797	9.49135
YJR063W	10	555053	555549	+	-0.0271712	4.56753
YJL183W	10	83997	85053	+	0.489093	4.1094
YJL184W	10	83389	83821	+	1.55286	4.45224
YJR035W	10	496885	500557	+	-1.14252	3.82051
YJL014W	10	407413	409237	+	-1.61913	10.9876
YJL100W	10	236741	238989	+	-1.82102	6.89319
YJR005W	10	445781	447933	+	-1.5715	4.84922
YJR121W	10	647294	649389	+	-1.35584	0.858553
YJL148W	10	140277	141197	+	-1.4465	6.48516
YJR068W	10	567493	568693	+	-1.39268	7.12966
YJL179W	10	88709	89172	+	-0.471158	0.796744
YJR103W	10	620605	622413	+	-2.15652	0.0566237
YJL054W	10	333957	334189	+	-1.0396	7.04679
YJL083W	10	278693	281045	+	-0.909666	4.82816
YJR099W	10	615389	616309	+	-2.70005	10.0315
YJR060W	10	548573	550229	+	-1.79806	0.243179
YJR142W	10	697037	698077	+	-1.29863	7.93687
YJL197W	10	63733	67525	+	0.621998	12.4384
YJL003W	10	432517	432812	+	-1.46254	3.94933
YJR014W	10	461693	462213	+	-1.15123	5.64671
YJL132W	10	161405	162357	+	-1.80167	6.58693
YJR055W	10	538669	539597	+	-2.81665	-2.03935
YJR132W	10	669381	672669	+	-2.34307	6.03098
YJR148W	10	705581	706765	+	-1.52009	5.82248
YJR002W	10	438749	440733	+	-1.50534	8.94905
YJL026W	10	392245	393661	+	-0.0822476	7.0209
YJL096W	10	246357	246861	+	-2.57947	3.37884
YJR141W	10	695765	696821	+	-2.65529	6.85819
YJL073W	10	302989	303869	+	-1.89126	7.0093
YJR106W	10	624725	628325	+	-1.96759	7.60002
YJL053W	10	335773	336965	+	-1.19685	4.91878
YJL217W	10	23061	23605	+	1.10921	9.78126
YJR013W	10	460221	461644	+	-2.28338	4.03849
YJL133W	10	160413	161421	+	-1.10333	1.02526
YJL186W	10	80117	81965	+	-0.583708	9.9551
YJL099W	10	239237	240277	+	-1.88529	7.53592
YJL102W	10	231173	233621	+	-2.07973	3.79787
YJL203W	10	53277	54437	+	0.911507	1.99799
YJR054W	10	535869	537517	+	-1.76971	2.11542
YJR133W	10	672797	673445	+	-2.62288	8.92087
YJR112W	10	636893	637461	+	-2.00962	6.38312
YJL041W	10	365637	365701	+	-1.88183	0.771202
YJR022W	10	469653	470149	+	-1.06609	2.51782
YJR123W	10	651757	652637	+	-1.35873	1.21563
YJL025W	10	393805	395373	+	-1.70874	10.9153
YJR042W	10	513933	515917	+	-3.05097	5.58917
YJL143W	10	146965	147805	+	-2.62027	3.60513
YJL052W	10	338101	339141	+	-1.23074	3.87708
YJL198W	10	60797	62525	+	0.284782	7.74166
YJL213W	10	31813	33165	+	-1.3018	2.82031
YJL085W	10	272669	274589	+	-1.95977	3.70927
YJL118W	10	191581	192309	+	-1.00999	4.53687
YJL042W	10	361085	365325	+	-1.57095	-2.0139
YJL111W	10	207725	209477	+	-1.81784	8.81612
YJL181W	10	85629	87437	+	-0.346604	2.8039
YJL005W	10	424933	431245	+	-1.41427	0.85945
YJL050W	10	342373	345661	+	-1.54504	7.79199
YJL134W	10	158045	159389	+	-1.37919	-2.46522
YJL161W	10	117189	117941	+	1.39579	7.3135
YJR154W	10	725373	726693	+	-2.05277	5.71677
YJL034W	10	381190	383429	+	-1.63347	3.78171
YJR057W	10	543957	544613	+	-1.62725	6.4565
YJL126W	10	184349	185349	+	-2.20506	5.97357
YJL159W	10	120381	121853	+	-0.619549	-0.827136
YJL166W	10	106317	106829	+	-0.00310252	8.25236
YJR096W	10	610973	611981	+	-2.04546	7.40842
YJL061W	10	319877	322165	+	-0.776967	2.67631
YJL189W	10	75885	75941	+	-0.353445	2.66725
YJR116W	10	640597	641661	+	-1.49328	2.15921
YJL019W	10	402709	407213	+	-0.819522	3.8545
YJR147W	10	704029	705285	+	-1.20451	2.71254
YJR108W	10	628797	629501	+	-2.05306	4.57723
YJL172W	10	97685	99117	+	0.214709	3.58068
YJR040W	10	507605	510061	+	-1.87982	9.02884
YJL112W	10	205125	207365	+	-2.11498	1.0533
YJL193W	10	71342	71925	+	0.619104	6.44749
YJR064W	10	555765	556829	+	0.0518637	3.11988
YJL033W	10	383701	386069	+	-1.64187	5.80809
YJR039W	10	503749	507005	+	-3.2206	7.2248
YJL104W	10	227197	227861	+	-1.23181	5.8949
YJR131W	10	667461	669397	+	-1.93374	4.98961
YJR149W	10	706749	707077	+	-2.84228	3.69736
YJR001W	10	436645	438613	+	-1.18816	4.63678
YJL062W	10	317165	319677	+	-0.41676	6.81349
YJR138W	10	684453	687861	+	-1.26018	5.30805
YJR117W	10	641861	643293	+	-2.18511	5.71483
YJL097W	10	245437	246077	+	-2.3834	5.01332
YJR008W	10	451933	453373	+	-2.94685	7.43872
YJL209W	10	37909	39381	+	-0.464917	3.33135
YJR089W	10	587629	590517	+	-1.88447	7.36955
YJL145W	10	144981	146005	+	-0.197752	8.21759
YJR101W	10	618053	619021	+	-0.809814	10.7025
YJR094W-A	10	608157	608517	+	-1.34307	3.96699
YJR048W	10	526173	526741	+	-0.242937	4.23312
YJR006W	10	449101	450565	+	-1.76678	6.56914
YJL177W	10	90693	91101	+	0.407783	-3.82061
YJL210W	10	36765	37597	+	-0.857474	2.4592
YJR052W	10	531949	533477	+	-1.81607	3.72732
YJL088W	10	268685	269517	+	-1.65373	2.39176
YJR010W	10	455933	457749	+	-0.578622	2.7786
YJL076W	10	295109	298869	+	-1.91035	1.93168
YJR120W	10	647294	649389	+	-1.35584	0.858553
YJR105W	10	623437	624565	+	-0.992154	5.34391
YJL117W	10	192373	193493	+	-1.28598	3.48417
YJL036W	10	378613	379957	+	-0.743656	-1.05989
YJR051W	10	529749	531349	+	-1.72025	6.61859
YJL140W	10	150757	151525	+	-0.931443	9.96196
YJL218W	10	21917	22173	+	0.0265939	5.71293
YJR015W	10	462597	464205	+	-1.77116	8.35419
YJR110W	10	633398	635741	+	-0.222826	3.67338
YJR034W	10	496493	496901	+	-1.23502	4.39907
YJR059W	10	545613	548317	+	-2.3099	7.22804
YJL092W	10	257157	260941	+	-1.11683	7.0501
YJR075W	10	573837	575261	+	-1.23511	6.10779
YJR086W	10	585949	586141	+	-1.26582	3.25788
YJR007W	10	450813	451949	+	-1.8187	6.64178
YJL174W	10	94957	96093	+	1.07619	15.7121
YJL194W	10	69293	70933	+	-1.47518	5.66064
YJL059W	10	324853	325685	+	-1.45894	8.73396
YJL146W	10	143061	144709	+	-2.68208	4.17343
YJR046W	10	521941	523645	+	-1.5515	5.6636
YJL051W	10	339613	342181	+	-2.21804	3.36655
YJR050W	10	528581	529437	+	-2.08688	10.431
YJL167W	10	104909	106125	+	0.75391	8.69402
YJR097W	10	612237	612885	+	-1.70237	5.15302
YJL060W	10	323269	324629	+	-1.25214	7.60782
YJL095W	10	246845	251685	+	-2.1376	4.86462
YJR066W	10	559293	565365	+	-1.43606	6.60528
YJR144W	10	700749	701699	+	-1.67771	9.38346
YJR074W	10	573085	573797	+	-1.12095	6.06369
YMR054W	13	383077	386045	+	0.391471	7.57158
YMR220W	13	712285	713781	+	-0.265777	5.76972
YMR288W	13	845541	848525	+	0.564789	15.4025
YML007W	13	253685	255781	+	0.528023	10.3876
YMR093W	13	453965	455165	+	0.407132	12.7437
YMR277W	13	820133	822413	+	-0.478886	2.2523
YMR042W	13	352501	353741	+	0.286356	0.650441
YMR185W	13	628989	631805	+	0.509829	10.1968
YML100W-A	13	70229	70581	+	-0.144052	-0.685674
YMR152W	13	563021	564205	+	-1.57535	12.7872
YMR138W	13	545117	545909	+	0.506425	11.53
YML057W	13	160093	162005	+	-1.91706	0.358659
YMR063W	13	397013	397941	+	-0.0885753	5.01939
YMR014W	13	298821	300333	+	-0.114791	-2.15444
YMR030W	13	330621	331581	+	0.529923	9.48236
YMR211W	13	689014	690517	+	-0.0151602	8.23194
YML017W	13	236509	236605	+	0.558894	1.73171
YMR140W	13	547661	549669	+	-1.43672	6.45384
YML036W	13	205597	206101	+	0.541131	5.57096
YML117W	13	34101	37861	+	0.871556	9.9975
YMR003W	13	273077	273597	+	-1.12335	1.82821
YML020W	13	230965	233245	+	0.455471	10.2663
YMR292W	13	854765	854821	+	-1.25707	4.74166
YMR083W	13	434733	436021	+	-0.651358	3.52345
YML069W	13	135429	137149	+	-0.267186	12.4714
YMR219W	13	707077	710917	+	0.361337	3.64332
YMR148W	13	560109	560941	+	1.85976	7.45291
YMR161W	13	577661	578725	+	0.350222	2.95319
YMR155W	13	568533	570301	+	0.702394	5.007
YMR108W	13	483821	486309	+	-0.86521	2.26967
YMR267W	13	801669	802549	+	0.231733	8.15545
YML065W	13	142117	143069	+	1.4953	4.05745
YMR237W	13	743477	746013	+	0.443938	10.0216
YMR009W	13	283989	284589	+	0.802947	6.54764
YMR070W	13	408925	410669	+	-2.07725	-5.27858
YMR109W	13	486541	490301	+	-0.22527	4.32607
YML116W	13	38069	39613	+	-2.22126	4.02658
YMR002W	13	272101	272893	+	0.521707	-3.00085
YML108W	13	54733	55325	+	-0.831459	4.23401
YML046W	13	181421	183437	+	2.28487	6.87707
YMR115W	13	497645	499245	+	-0.657372	13.5935
YMR228W	13	724597	725461	+	-0.202779	10.4117
YMR125W	13	517437	517573	+	0.172721	6.91123
YMR179W	13	619797	622245	+	0.8535	4.78662
YMR195W	13	653933	654541	+	1.5428	-1.77311
YML094W	13	82373	82885	+	2.18509	5.57084
YMR149W	13	560925	561709	+	1.56531	9.4736
YML027W	13	221325	222653	+	0.220675	7.8241
YML100W	13	70566	74029	+	-0.806345	0.245537
YMR094W	13	455789	459365	+	0.335402	3.51968
YMR234W	13	740165	741253	+	0.397335	6.24873
YMR198W	13	659461	661725	+	0.440575	2.86844
YMR052W	13	379557	380757	+	-0.312879	-3.82836
YMR022W	13	318645	319277	+	1.20591	6.88943
YMR028W	13	327053	328605	+	-0.402933	6.10171
YML005W	13	260213	261101	+	-1.79294	9.15717
YMR312W	13	898365	898845	+	1.36129	8.0114
YMR020W	13	315325	316941	+	-1.32819	4.47307
YMR203W	13	668421	669861	+	0.0858443	14.5128
YMR044W	13	355341	356861	+	0.370536	7.59728
YMR061W	13	392725	393701	+	1.23248	8.00172
YMR276W	13	818773	820053	+	-0.519259	3.51783
YMR236W	13	742925	743493	+	1.03081	8.19232
YMR286W	13	841917	842293	+	1.09372	-0.018783
YMR011W	13	288037	289821	+	1.06427	0.542764
YML121W	13	26813	28045	+	0.114227	-1.02537
YML034W	13	209437	212164	+	-0.200994	0.726232
YML119W	13	30573	31293	+	0.363031	8.54415
YMR134W	13	537718	538669	+	0.868663	6.29578
YMR005W	13	275965	277133	+	0.124851	4.79217
YMR069W	13	407605	408933	+	-0.733578	6.20164
YML111W	13	46789	49773	+	-0.865784	5.60222
YMR294W	13	856893	858533	+	-0.0810234	13.5067
YMR304W	13	874765	876453	+	1.54947	5.184
YMR143W	13	551893	551957	+	0.0348433	5.47499
YML028W	13	220093	220853	+	0.0417835	8.91344
YMR072W	13	411517	412205	+	1.27436	9.68611
YMR289W	13	848661	850021	+	0.622989	6.08475
YMR172W	13	606101	608205	+	0.998029	2.91077
YMR043W	13	353725	355077	+	-0.820705	-0.0905798
YMR068W	13	406262	407597	+	-0.0820542	6.72667
YMR184W	13	628133	628837	+	2.25282	12.2314
YMR202W	13	667461	668141	+	-1.14614	10.799
YMR153W	13	564381	565885	+	-0.271792	14.0683
YML077W	13	111790	112388	+	0.0492636	14.1945
YMR124W	13	514197	517325	+	1.41463	7.01844
YML078W	13	110581	111685	+	2.26677	11.4972
YML127W	13	16989	18837	+	0.426756	9.42748
YMR100W	13	465934	468317	+	-1.29048	1.3758
YMR033W	13	337741	337821	+	0.0728047	5.84714
YMR210W	13	687493	688861	+	0.3034	13.2317
YML051W	13	171525	172933	+	-1.0049	9.08459
YMR281W	13	832237	833205	+	-1.14906	-1.81996
YMR012W	13	291005	295021	+	-0.988916	7.90205
YML050W	13	172917	173317	+	0.508095	7.89125
YMR262W	13	793693	794621	+	-0.859561	3.11917
YML060W	13	151813	153069	+	0.144255	9.01816
YMR004W	13	273949	275453	+	-0.760305	8.92949
YMR113W	13	494941	496317	+	-0.207588	2.23245
YML068W	13	137389	139301	+	-0.0346564	8.40143
YMR193W	13	649981	650837	+	-1.36954	2.95556
YML096W	13	79885	80829	+	0.283103	8.41819
YML106W	13	56461	57533	+	0.596567	-0.0178194
YMR278W	13	822741	826021	+	-0.698514	11.8732
YMR196W	13	655029	656221	+	-1.01858	10.1543
YML013W	13	243957	246069	+	-0.113817	9.09203
YMR119W	13	505117	507045	+	-1.56248	1.31402
YMR215W	13	696733	698405	+	-0.511469	2.02516
YMR144W	13	553221	554453	+	0.350795	-4.36865
YMR058W	13	388757	390869	+	-1.69531	-3.6667
YML098W	13	77221	77781	+	0.00858658	6.41653
YMR251W-A	13	774693	775220	+	-1.51213	-2.27581
YML003W	13	263493	266685	+	1.09664	3.4874
YMR129W	13	527773	530389	+	0.239419	2.62666
YML024W	13	225837	226301	+	0.915965	5.43732
YML093W	13	83069	85765	+	1.25502	8.53697
YMR027W	13	325797	327069	+	1.1616	5.84577
YMR213W	13	693317	694901	+	0.66423	16.308
YML052W	13	170349	171381	+	-0.421506	6.90451
YMR284W	13	838141	840069	+	0.0659358	-0.23403
YML029W	13	217277	220109	+	1.84228	11.717
YMR192W	13	647029	647709	+	-0.203086	7.92624
YMR314W	13	901629	902573	+	0.938228	7.8527
YMR189W	13	637389	640613	+	0.765963	9.90424
YML113W	13	43997	44837	+	0.366966	4.89149
YMR087W	13	442085	443229	+	-1.72597	12.4475
YMR123W	13	513541	514037	+	1.09096	4.10857
YMR035W	13	341101	341725	+	1.76137	7.76173
YMR199W	13	662429	664405	+	-0.103431	2.8318
YML010W	13	247629	250933	+	-0.51343	12.0981
YMR306W	13	880821	882277	+	0.714735	5.12579
YML048W	13	178373	179757	+	-0.171688	5.57623
YMR208W	13	684445	685908	+	0.769583	12.3978
YMR059W	13	391053	391525	+	0.347554	7.98001
YMR158W	13	572157	572781	+	0.573311	3.41716
YMR200W	13	664621	665813	+	0.315541	13.0803
YML058W	13	159325	159981	+	0.464801	6.10868
YMR066W	13	401533	404261	+	0.612498	9.00131
YMR019W	13	312245	314805	+	0.816622	10.7894
YMR010W	13	284845	286365	+	-0.0121024	3.70134
YMR264W	13	795733	796532	+	-0.384585	7.17955
YMR266W	13	798485	801373	+	0.552245	3.8407
YML082W	13	101797	103893	+	0.904865	4.43394
YMR186W	13	632309	634565	+	-1.05225	5.62534
YML112W	13	45037	46005	+	-1.00059	2.34258
YMR086W	13	439125	442101	+	-0.156613	4.3887
YMR191W	13	645629	646749	+	2.0118	14.0053
YMR297W	13	861836	863365	+	0.928986	9.37849
YMR177W	13	616429	618213	+	-0.134771	3.58779
YMR040W	13	350109	350981	+	1.25859	4.28594
YMR065W	13	399853	401245	+	-1.19985	5.70273
YML019W	13	233421	234669	+	0.904425	7.30573
YMR230W	13	732357	732461	+	-0.0745571	-1.76153
YMR194W	13	651101	651165	+	-0.96475	2.92746
YMR298W	13	863773	864165	+	0.252518	5.91341
YML031W	13	214133	216237	+	0.996254	7.79567
YMR238W	13	746213	747749	+	0.305426	6.50509
YMR217W	13	701677	703437	+	0.191377	10.8386
YMR167W	13	594837	597381	+	0.58504	10.0761
YMR233W	13	739141	740013	+	0.583439	3.04544
YMR130W	13	532021	533061	+	-0.0807249	1.07489
YMR250W	13	770741	772605	+	0.0841142	8.57227
YML131W	13	10133	11069	+	0.128815	4.28236
YMR025W	13	322981	324021	+	-0.487736	7.52325
YML012W	13	246053	246885	+	0.509364	9.09567
YMR178W	13	618429	619365	+	0.851395	2.03977
YML055W	13	164733	165309	+	0.934235	9.32162
YML109W	13	51549	54749	+	0.627868	10.3679
YMR079W	13	424933	424996	+	0.886686	5.98071
YML079W	13	110229	110597	+	1.58329	11.8315
YML081W	13	104629	108589	+	1.04286	1.33663
YMR316W	13	904749	905805	+	0.894127	5.67289
YMR128W	13	523653	527509	+	0.169359	1.70532
YMR255W	13	777933	778741	+	0.767618	8.61878
YML080W	13	108685	109917	+	0.0727079	10.3038
YML070W	13	133405	134765	+	0.509297	8.11531
YMR231W	13	733501	736821	+	-0.904361	-0.141941
YMR315W	13	902701	903925	+	-1.26138	8.52049
YMR160W	13	575013	577677	+	-1.07581	2.9026
YMR223W	13	716485	718189	+	-0.694332	2.32324
YMR139W	13	545893	547357	+	0.93143	11.7172
YML063W	13	146413	147365	+	0.74796	6.55906
YMR136W	13	541109	542949	+	-0.494824	-1.97596
YMR214W	13	695317	696597	+	-0.469292	5.12043
YMR241W	13	751725	752909	+	0.425745	9.4779
YMR147W	13	559141	559781	+	1.58806	5.61993
YMR176W	13	611621	616029	+	1.25673	4.36218
YMR246W	13	759557	762077	+	-0.814671	7.56063
YML014W	13	243197	243973	+	-0.320914	8.15279
YMR032W	13	335197	337237	+	-0.88575	3.90102
YMR291W	13	852557	854557	+	-0.475649	2.24238
YMR024W	13	321877	322333	+	-0.0735552	3.72248
YMR048W	13	366957	367933	+	0.68313	16.7599
YML022W	13	228869	229573	+	-0.565969	2.25067
YML088W	13	92173	94269	+	-0.388049	8.43357
YML102W	13	68245	69757	+	1.09651	6.00354
YMR269W	13	804405	804933	+	0.30209	7.31719
YMR263W	13	794877	795541	+	-0.44193	4.56002
YML030W	13	216413	217061	+	2.45263	15.0637
YLR268W	12	680133	680885	+	0.917046	18.2913
YLR424W	12	973355	975499	+	-0.11825	10.9303
YLR197W	12	546037	547469	+	0.254468	11.2695
YLR451W	12	1035995	1038139	+	-0.418784	5.2117
YLL014W	12	121301	121693	+	0.233867	2.15881
YLR303W	12	732485	733925	+	-2.67381	-14.9378
YLR079W	12	286774	287773	+	-0.00557916	9.0304
YLR432W	12	1002419	1004147	+	-0.692777	15.0139
YLR383W	12	885187	888699	+	-1.11214	11.6798
YLR412W	12	948347	949075	+	-1.44689	4.73839
YLR015W	12	175165	176805	+	0.027603	6.3396
YLR204W	12	552237	552621	+	0.215562	9.46908
YLR032W	12	204957	208557	+	1.64802	10.6246
YLR352W	12	830963	833339	+	1.19327	7.52432
YLR048W	12	242189	242324	+	-0.924759	1.25105
YLR335W	12	797403	799635	+	-1.29186	5.24317
YLR372W	12	867139	868595	+	-0.349146	2.81535
YLL021W	12	100797	101917	+	1.07947	9.51851
YLR173W	12	502341	504613	+	0.475091	4.99486
YLR091W	12	322261	323389	+	-1.36746	6.14971
YLR260W	12	665773	668037	+	0.285298	3.49384
YLR113W	12	371269	372957	+	1.12223	-2.50878
YLR142W	12	425165	426668	+	1.28849	6.95182
YLL003W	12	143117	145837	+	-0.370241	7.22415
YLR425W	12	982763	986883	+	-0.188442	8.35063
YLR318W	12	766475	768019	+	0.293317	11.138
YLR450W	12	1032443	1035763	+	0.0768355	6.94124
YLR086W	12	302189	306773	+	0.92669	13.8553
YLR439W	12	1014435	1015539	+	-1.40904	3.35714
YLR186W	12	523565	524453	+	-0.756424	5.45925
YLR219W	12	573885	576389	+	-0.618011	10.4157
YLR214W	12	568445	570765	+	0.49436	6.79829
YLR109W	12	368733	369389	+	-0.165978	0.407871
YLL043W	12	49853	51501	+	0.239589	1.12325
YLR353W	12	833875	836123	+	1.36456	13.3303
YLR206W	12	554429	556389	+	1.38119	7.07727
YLR456W	12	1055059	1055699	+	0.186144	0.708369
YLR066W	12	267101	267637	+	-0.0698137	8.54931
YLR300W	12	728845	730525	+	0.276643	1.48481
YLR362W	12	849835	852042	+	0.871103	2.55214
YLR283W	12	705125	706117	+	0.757829	1.02978
YLR164W	12	493533	494157	+	1.73621	6.89934
YLR025W	12	194365	195220	+	0.973872	6.64329
YLR141W	12	423581	424629	+	0.796978	7.71942
YLR009W	12	166365	167269	+	-0.217254	9.4425
YLR190W	12	534805	536957	+	1.41998	7.82909
YLR138W	12	418269	419645	+	-0.738626	6.50882
YLL029W	12	81341	83821	+	-0.754396	4.1624
YLR410W	12	937475	939091	+	0.557825	8.31489
YLR289W	12	715061	716981	+	1.55859	4.44758
YLR200W	12	548965	549477	+	-0.224539	5.7398
YLR422W	12	965779	971731	+	0.373049	2.482
YLR381W	12	879403	881939	+	-1.00486	6.75456
YLR455W	12	1053355	1054810	+	-1.71232	6.6278
YLL008W	12	131693	134093	+	-0.341474	6.33781
YLR315W	12	764755	765955	+	0.000292311	7.72191
YLR135W	12	413245	415701	+	1.50182	9.8892
YLR371W	12	862515	866947	+	1.5376	7.951
YLR454W	12	1043867	1048259	+	-1.11034	-3.58094
YLR270W	12	681077	682205	+	-0.145686	8.62278
YLR301W	12	730765	731676	+	-0.257881	4.29602
YLR068W	12	270965	271461	+	2.22325	4.2666
YLR063W	12	264221	265341	+	-0.453927	8.03298
YLR129W	12	399605	402517	+	0.525132	10.1746
YLR175W	12	506085	507445	+	1.0784	10.7468
YLR243W	12	624125	625093	+	0.853747	8.0139
YLR332W	12	790235	791971	+	0.253167	5.70436
YLL001W	12	147837	150253	+	-0.0997334	8.44827
YLR459W	12	1057291	1058531	+	-0.174058	3.23206
YLR368W	12	857467	859195	+	-1.68867	4.22389
YLR196W	12	543885	545813	+	0.167876	8.20744
YLR324W	12	779147	780795	+	2.40097	10.825
YLR344W	12	819251	819330	+	-0.0764458	5.41447
YLL015W	12	116309	120021	+	-0.00191058	6.88916
YLR133W	12	408349	410285	+	1.88155	8.62156
YLR080W	12	287949	289141	+	0.785988	6.21565
YLR188W	12	528221	530525	+	0.818673	8.77284
YLR413W	12	951091	953339	+	-2.15709	3.584
YLR143W	12	427301	429469	+	0.636471	9.14545
YLR052W	12	247134	247997	+	0.407274	11.3364
YLR033W	12	208701	210285	+	0.767934	6.67532
YLR088W	12	316069	318125	+	-0.26899	9.41814
YLR220W	12	576677	577893	+	-0.372976	4.69879
YLR238W	12	614677	616349	+	-0.290352	3.83176
YLR104W	12	346549	346853	+	0.538523	5.06901
YLL049W	12	40645	41069	+	-0.337477	4.39891
YLR180W	12	515189	516669	+	-0.961939	2.75452
YLR128W	12	398637	399621	+	0.333608	2.7419
YLR056W	12	253781	255069	+	0.608656	4.04568
YLR364W	12	853875	854475	+	0.410893	3.88825
YLL055W	12	29685	31661	+	-0.859057	4.97663
YLR072W	12	278845	281024	+	0.778768	11.8356
YLR250W	12	640253	640757	+	-0.12152	5.72192
YLR240W	12	617469	620189	+	-0.157005	6.30511
YLL058W	12	23485	25237	+	-0.315005	5.54042
YLL006W	12	136549	138573	+	0.888766	12.2431
YLR011W	12	168997	169973	+	-1.69998	0.949856
YLR420W	12	963691	964867	+	-0.305259	4.47395
YLR380W	12	878171	879419	+	-0.00638116	2.60486
YLR248W	12	634181	636197	+	1.74515	12.7459
YLR177W	12	510917	513005	+	-0.027524	4.10045
YLR449W	12	1030779	1031867	+	-0.707278	7.61178
YLL012W	12	125477	127317	+	-0.320797	1.43474
YLR187W	12	524774	527949	+	-0.310466	13.7526
YLL026W	12	88549	91349	+	-1.68466	4.09327
YLR137W	12	416981	418117	+	-0.891005	7.89303
YLR256W	12	646117	650895	+	0.0254547	2.38017
YLR208W	12	559437	560757	+	1.64398	8.21219
YLR404W	12	928707	929603	+	-1.45147	6.8068
YLR356W	12	840259	840923	+	-0.0377966	1.33906
YLL061W	12	17933	19765	+	-0.207661	7.4591
YLR061W	12	263134	263613	+	-1.34789	2.40464
YLR237W	12	612133	614364	+	-0.869518	2.85348
YLR306W	12	744214	744997	+	0.371613	6.17429
YLR340W	12	805819	806851	+	-0.539726	-2.09365
YLR241W	12	620413	622517	+	-0.541567	11.7573
YLR330W	12	787611	789722	+	0.338718	2.67474
YLR429W	12	990723	992827	+	-0.678145	5.29822
YLR107W	12	364085	365389	+	0.116986	2.39729
YLR119W	12	385517	387821	+	0.671781	5.95965
YLR369W	12	859179	862179	+	-1.82107	1.63964
YLR435W	12	1006291	1007083	+	0.21954	7.56501
YLR021W	12	183573	184101	+	-0.0535298	9.74896
YLR145W	12	432133	432725	+	1.08824	15.0065
YLR005W	12	159997	161517	+	-0.443572	9.58335
YLR297W	12	723941	724557	+	-0.941205	1.75385
YLL027W	12	87173	88261	+	-1.10993	-1.80276
YLR134W	12	410269	410853	+	-0.18784	4.37368
YLR264W	12	673093	673933	+	0.296929	5.15098
YLR326W	12	782011	782947	+	0.97084	2.29129
YLR224W	12	586325	587597	+	0.322692	9.05287
YLR405W	12	929587	929787	+	-1.44116	11.3957
YLR357W	12	841275	844195	+	-0.104165	-0.189907
YLR019W	12	179973	181589	+	0.492386	15.0155
YLR182W	12	517885	520333	+	0.850099	4.66461
YLR249W	12	636741	640077	+	-1.07306	-0.896219
YLR148W	12	434581	437581	+	0.531899	13.1453
YLL028W	12	84637	86925	+	-1.24597	0.474077
YLR274W	12	691525	693917	+	1.2264	4.77623
YLR299W	12	725981	728149	+	0.388393	4.61569
YLR438W	12	1012451	1013683	+	-3.00364	-4.642
YLR185W	12	522629	522685	+	0.438177	0.114992
YLR246W	12	627061	628237	+	1.54878	12.2803
YLR430W	12	993123	997611	+	0.160559	5.36044
YLR251W	12	641310	642325	+	-0.771594	5.37708
YLR359W	12	844179	845835	+	-0.310212	7.36572
YLR017W	12	177589	178669	+	0.37714	11.4693
YLR253W	12	642557	644309	+	-0.162151	5.82637
YLR426W	12	987027	988163	+	1.084	9.12084
YLR075W	12	282901	283741	+	-0.44375	1.12504
YLR210W	12	561949	563517	+	0.912326	9.58991
YLR090W	12	320653	322069	+	-1.44619	6.94425
YLR393W	12	907035	909427	+	-0.493152	10.2317
YLR077W	12	283829	285733	+	-1.77897	9.33702
YLR446W	12	1025123	1027523	+	0.157924	9.61409
YLR342W	12	809731	815635	+	0.0769808	0.961578
YLR443W	12	1022467	1023987	+	1.09782	5.63836
YLL004W	12	141053	142989	+	0.747086	1.79356
YLR115W	12	377941	380613	+	0.183705	3.98202
YLR275W	12	694477	694997	+	0.134945	5.8064
YLR258W	12	660653	662933	+	0.460548	5.81492
YLR191W	12	537229	538533	+	-0.324114	9.13062
YLR057W	12	255245	257941	+	-0.287416	3.51736
YLR375W	12	871643	872755	+	-0.362045	6.28365
YLR350W	12	828611	829363	+	-1.3876	2.7602
YLR320W	12	771923	776147	+	1.36137	-0.196296
YLL011W	12	127493	128973	+	0.989083	8.00906
YLL035W	12	68445	70341	+	0.162042	6.45512
YLL002W	12	146293	147573	+	-0.0316282	3.50295
YLR096W	12	332318	333469	+	0.425	9.77032
YLR328W	12	784699	785971	+	0.53817	8.25673
YLR417W	12	954899	956875	+	-0.746446	0.738493
YLL033W	12	73413	74165	+	1.51786	10.2079
YLR427W	12	988315	990451	+	-1.01041	7.87874
YLR150W	12	440389	441469	+	-0.479163	6.59739
YLR060W	12	260925	261765	+	1.28857	9.60595
YLR234W	12	609749	612149	+	0.351962	6.65415
YLR390W	12	902851	903131	+	1.83177	2.54223
YLR360W	12	846027	847203	+	-1.07825	1.43528
YLR345W	12	820235	821979	+	-0.963561	3.68761
YLR285W	12	707333	708181	+	1.12961	8.27814
YLR448W	12	1028763	1028867	+	0.502187	2.61027
YLR386W	12	893555	896371	+	1.29089	10.2175
YLR116W	12	380845	382373	+	0.829135	8.08476
YLR257W	12	658613	659757	+	-1.66548	-2.51122
YLR207W	12	556733	559453	+	-0.852184	8.88607
YLR226W	12	589309	590861	+	0.490414	6.08588
YLR407W	12	932723	933467	+	0.564095	-0.715798
YLR167W	12	498853	499461	+	0.274803	6.08088
YLR100W	12	341765	342869	+	-1.19681	2.45785
YOL032W	15	265333	266181	+	-0.543582	3.28397
YOR011W	15	349797	353901	+	0.200849	6.2865
YOL142W	15	55525	56285	+	1.21681	9.06818
YOL112W	15	106542	108269	+	0.600801	6.79476
YOR315W	15	904661	905797	+	-0.639705	5.90858
YOL020W	15	286029	288084	+	0.282942	0.485499
YOR222W	15	757853	759269	+	0.0347819	5.54534
YOL044W	15	247077	248261	+	0.997567	15.289
YOL061W	15	212181	213797	+	-0.505068	7.06848
YOR191W	15	692325	697645	+	-0.736322	7.89687
YOL103W	15	123789	125917	+	-1.18059	-0.00212399
YOR172W	15	654149	656789	+	2.09672	10.8315
YOR085W	15	481965	483141	+	-1.21012	8.54577
YOL011W	15	305341	307677	+	-1.35376	-2.34304
YOR096W	15	505725	505941	+	-0.00968923	-0.685639
YOR232W	15	774445	775325	+	-1.0057	6.34892
YOR061W	15	441373	442741	+	-0.281049	7.4848
YOR332W	15	943605	944397	+	-0.219374	3.85265
YOR018W	15	364293	365989	+	1.49044	4.19927
YOL069W	15	198925	200372	+	0.690178	10.3367
YOR069W	15	453685	455741	+	-0.336787	4.26872
YOR294W	15	868293	869037	+	-1.39102	9.86234
YOR091W	15	493365	494541	+	0.39133	6.93044
YOR039W	15	405605	406797	+	0.00358981	10.6628
YOL164W	15	5933	7093	+	-0.642524	6.47473
YOL053W	15	230165	231173	+	0.307809	1.08266
YOL072W	15	194933	196525	+	1.12619	8.81655
YOR004W	15	333525	334509	+	0.39464	5.02764
YOL092W	15	144165	144757	+	-0.794113	8.33565
YOL036W	15	256341	259077	+	-0.7982	1.38183
YOR174W	15	658629	659565	+	-0.900942	12.3399
YOL117W	15	97501	99693	+	0.532538	5.02718
YOR077W	15	471853	472725	+	1.55164	6.69891
YOR326W	15	925525	930605	+	2.53197	7.1203
YOR262W	15	817221	818365	+	0.828624	11.1263
YOR127W	15	560893	564205	+	1.30109	16.795
YOL100W	15	128981	132493	+	0.23769	2.83369
YOL033W	15	263405	265141	+	-0.648474	8.57754
YOR319W	15	912749	913541	+	-0.577077	7.94238
YOL123W	15	87749	89525	+	-0.756163	3.59821
YOR233W	15	775637	778077	+	-1.16991	-4.50947
YOR118W	15	546669	548509	+	-0.764719	2.6561
YOL133W	15	70285	71005	+	-0.158092	9.16871
YOL004W	15	316733	321597	+	-0.080149	8.04565
YOR386W	15	1066805	1069533	+	-0.867553	3.71197
YOR044W	15	412757	413581	+	-0.817491	8.30526
YOL113W	15	104125	105701	+	-0.619874	9.81305
YOR110W	15	528877	530285	+	-0.104453	2.57192
YOR295W	15	869133	870541	+	-1.74178	8.23535
YOR014W	15	357421	360117	+	0.226457	9.44253
YOR247W	15	797405	798533	+	-0.697748	2.09055
YOR150W	15	611949	612469	+	2.833	5.74071
YOR289W	15	853357	854189	+	0.00316597	4.21292
YOR158W	15	632133	633085	+	0.468566	12.4717
YOR106W	15	519029	520116	+	-0.255635	10.3074
YOR193W	15	710358	711477	+	-1.39302	-5.21482
YOR140W	15	586645	589197	+	0.552284	5.83855
YOR253W	15	804341	804877	+	2.35282	0.600642
YOR284W	15	848421	849301	+	0.137196	7.99761
YOR352W	15	997109	998253	+	0.211717	9.17221
YOR163W	15	642693	643365	+	-0.916823	11.5628
YOL144W	15	53053	53941	+	0.293654	9.26042
YOR042W	15	408365	409677	+	-1.19655	7.46602
YOL058W	15	219141	220541	+	0.619285	3.04044
YOR183W	15	679237	680637	+	-0.294932	0.17228
YOR220W	15	755277	756189	+	1.3733	8.84438
YOR206W	15	727477	729629	+	-0.217887	4.91625
YOL129W	15	77509	78229	+	-0.0352601	4.2018
YOL116W	15	99677	100637	+	0.964844	4.67721
YOR165W	15	644525	646901	+	0.679891	7.71471
YOL056W	15	223173	224285	+	0.754679	10.0624
YOR229W	15	768333	769981	+	-1.41709	2.38619
YOR073W	15	464693	466557	+	-0.0611226	4.3024
YOR359W	15	1011093	1012956	+	-0.607347	0.794012
YOL017W	15	292469	294589	+	1.30564	10.0602
YOR083W	15	479437	481844	+	0.10517	8.54947
YOR113W	15	533957	535165	+	-1.04629	11.265
YOR293W	15	867029	867149	+	0.240569	5.81011
YOL130W	15	74109	77277	+	-0.469902	7.15759
YOR168W	15	649261	651397	+	1.40461	7.5511
YOR283W	15	847341	847869	+	0.850686	11.6986
YOL051W	15	234749	238405	+	1.55473	5.34432
YOR272W	15	832741	834189	+	0.273092	4.77445
YOR184W	15	679237	680637	+	-0.294932	0.17228
YOR045W	15	413789	414189	+	-0.782809	7.57454
YOL110W	15	109093	109669	+	1.31072	4.18301
YOR099W	15	511733	512925	+	1.94999	9.64363
YOR373W	15	1036765	1039405	+	0.932876	11.0652
YOR223W	15	759741	760477	+	-0.194292	3.78022
YOR002W	15	329349	330941	+	-0.340457	5.93861
YOR027W	15	380973	382661	+	-1.05861	10.3716
YOR075W	15	468181	469181	+	0.0999362	2.9899
YOL045W	15	243029	246765	+	-0.336312	9.30154
YOL019W	15	288757	290669	+	-1.0366	8.39203
YOL039W	15	254245	254821	+	-0.810466	-3.59177
YOR374W	15	1039773	1041349	+	-0.651865	4.98425
YOR173W	15	657085	658381	+	-1.43951	10.1511
YOR104W	15	517453	518885	+	0.0839422	6.00583
YOR358W	15	1009973	1011109	+	0.567006	2.99483
YOR269W	15	826293	827725	+	0.474694	5.20324
YOR212W	15	742789	744309	+	-2.29763	1.77874
YOL059W	15	217117	218717	+	-0.180609	1.62846
YOL090W	15	147333	150269	+	0.981815	-0.778093
YOR377W	15	1046157	1048021	+	-0.404755	3.32616
YOR380W	15	1051101	1052997	+	-0.821729	11.0481
YOR132W	15	573101	574797	+	2.17083	9.70908
YOR236W	15	780885	781605	+	-2.08941	0.655011
YOR001W	15	326789	329053	+	1.03637	5.99342
YOL154W	15	34381	35429	+	-0.163648	4.26877
YOR356W	15	1007149	1009229	+	-2.74103	5.64904
YOL109W	15	110205	110869	+	-1.2747	-3.45237
YOR195W	15	712797	715381	+	0.520668	6.54411
YOL107W	15	112037	113101	+	2.11461	0.822884
YOL081W	15	170765	180549	+	0.00835379	5.61281
YOR368W	15	1026797	1028013	+	-0.0334127	8.1255
YOR210W	15	738269	738837	+	1.03485	-1.89237
YOR237W	15	781797	783677	+	-0.441262	2.97039
YOL137W	15	65533	67229	+	0.15404	5.99996
YOR142W	15	592829	593933	+	0.637943	9.54241
YOL008W	15	310269	310765	+	-0.654618	9.98751
YOL146W	15	48837	49509	+	0.635748	7.5334
YOR040W	15	406781	407117	+	-1.59238	7.19656
YOR252W	15	803621	804068	+	1.70509	7.73505
YOR181W	15	675445	677877	+	-0.225162	1.51651
YOR367W	15	1025989	1026677	+	2.00166	2.24741
YOR305W	15	888933	889797	+	-0.120967	4.99559
YOR385W	15	1064965	1066197	+	1.70433	6.32141
YOL025W	15	274901	276941	+	-0.00183068	9.20703
YOR227W	15	762581	766141	+	0.910573	1.84516
YOR176W	15	662285	663589	+	1.00939	8.14422
YOR109W	15	525149	528893	+	-0.198118	5.38041
YOL049W	15	238565	240061	+	-1.12605	2.63785
YOR286W	15	850245	850757	+	2.04011	11.1729
YOR111W	15	530389	533757	+	-1.30086	8.84403
YOR260W	15	813925	815797	+	-0.915678	3.50815
YOR101W	15	515157	516341	+	0.645539	4.99078
YOR160W	15	633733	636725	+	-0.746591	9.56517
YOL010W	15	307877	309133	+	0.383447	2.6434
YOR037W	15	401509	402693	+	0.156026	10.7986
YOR266W	15	820686	821829	+	0.516056	8.58304
YOL023W	15	278029	280181	+	1.95659	11.7486
YOR291W	15	860917	865221	+	1.02632	8.37569
YOR303W	15	882653	884133	+	-0.435915	3.51659
YOR258W	15	811437	813661	+	1.24175	5.67813
YOR265W	15	820413	820701	+	0.258841	9.15514
YOR063W	15	444653	445973	+	-0.595731	5.43439
YOR334W	15	944573	946013	+	-0.619544	7.73404
YOR043W	15	410453	412173	+	0.392029	0.573656
YOL057W	15	220709	223021	+	0.955253	12.3423
YOL076W	15	186997	189525	+	0.127805	7.68361
YOR274W	15	837533	839053	+	-1.7932	3.33544
YOR153W	15	619661	624477	+	-1.70322	-3.42196
YOR257W	15	810965	811453	+	0.943063	3.65773
YOR382W	15	1059205	1059933	+	1.16482	9.52864
YOR025W	15	378181	380749	+	0.214215	9.4428
YOR092W	15	495021	496869	+	-0.83157	-2.67127
YOR189W	15	689589	690197	+	-0.0771084	3.95611
YOR154W	15	624661	626565	+	-1.75678	-1.87185
YOR009W	15	343893	345757	+	0.275259	6.83749
YOL151W	15	43653	44413	+	2.40925	5.94292
YOL127W	15	80309	80365	+	1.51737	9.63786
YOR057W	15	432117	433357	+	0.576634	0.22888
YOR321W	15	915957	918325	+	1.95642	3.41251
YOR304W	15	884317	887965	+	-1.29781	2.33747
YOR346W	15	981637	984909	+	-0.024206	3.12083
YOR080W	15	474565	475885	+	0.525081	6.43599
YOR302W	15	882653	884133	+	-0.435915	3.51659
YOR204W	15	722877	725189	+	-1.32758	-0.96526
YOR114W	15	537381	539229	+	1.42021	2.87794
YOR299W	15	878301	880397	+	-0.519067	-1.45573
YOL054W	15	228533	229877	+	-0.50466	-3.70115
YOR187W	15	683901	685453	+	0.810908	6.41762
YOR244W	15	792461	793837	+	-0.00997012	11.4017
YOL093W	15	142773	143805	+	-0.597333	8.16713
YOL042W	15	249757	250829	+	-0.339858	2.03753
YOR197W	15	717053	718341	+	0.919851	13.9752
YOR108W	15	522917	524909	+	0.57137	1.51146
YOL125W	15	83773	85269	+	1.98673	2.75912
YOL014W	15	299477	300149	+	-0.0697549	2.31208
YOR239W	15	784837	786949	+	0.895246	12.9996
YOR341W	15	960853	966189	+	-0.978596	3.41924
YOR066W	15	449317	451173	+	-1.58369	-2.06871
YOL030W	15	268125	269701	+	0.0452536	7.78594
YOR337W	15	954269	956709	+	0.556264	11.9371
YOR017W	15	361357	363805	+	1.80115	12.5263
YOR136W	15	580133	581381	+	1.16103	11.0278
YOR036W	15	400333	401237	+	0.924714	10.6836
YOR117W	15	544941	546413	+	-0.446896	4.42076
YOR147W	15	606549	608581	+	2.03515	9.69952
YOR349W	15	989725	992845	+	0.359154	4.80514
YOR202W	15	721917	722637	+	0.244966	8.68949
YOR278W	15	842765	843733	+	-0.429092	8.92028
YOR338W	15	956693	958149	+	-1.57786	8.98058
YOL083W	15	165526	166845	+	0.240427	7.8084
YOR107W	15	520965	522597	+	-0.398747	3.40998
YOR087W	15	487629	489653	+	0.590513	4.57194
YOR276W	15	841269	841725	+	0.373286	13.3017
YOR264W	15	818805	820229	+	0.127822	9.07147
YOR188W	15	685685	687517	+	0.0400508	5.92864
YOL082W	15	168421	170029	+	-0.0640382	5.42704
YOR012W	15	356453	357437	+	-0.355742	4.16361
YOR230W	15	770653	772245	+	-0.263703	5.48354
YOR217W	15	749197	752021	+	0.342845	1.47193
YOR030W	15	386725	389532	+	1.03786	2.68368
YOR065W	15	447069	448805	+	1.6252	7.42208
YOR336W	15	949741	953853	+	1.11099	11.8791
YOR285W	15	849613	850117	+	2.13802	10.3014
YOL141W	15	56269	58765	+	0.939615	8.24673
YOR231W	15	772453	774309	+	-0.667155	7.52982
YOL038W	15	255285	256181	+	-0.18306	-2.88044
YOL115W	15	101317	103245	+	0.4151	2.42713
YOR317W	15	909245	911597	+	-0.473837	2.27363
YOR241W	15	787173	787965	+	-1.24971	1.80689
YOR208W	15	733701	736109	+	0.588658	12.4956
YOR094W	15	502693	503252	+	0.198608	10.4509
YOL149W	15	44909	45621	+	0.926835	10.4165
YOL078W	15	181621	185405	+	2.0124	5.68349
YOR078W	15	472709	473389	+	0.663123	4.04687
YNL188W	14	286237	287557	+	0.570995	6.20925
YNR047W	14	708454	710854	+	-0.339108	4.32637
YNL233W	14	211741	214653	+	-0.489311	9.269
YNL293W	14	80549	82621	+	1.23228	5.51483
YNL040W	14	553350	556838	+	-0.963253	5.96991
YNL103W	14	427573	429781	+	-0.405587	3.74168
YNR034W	14	690214	691430	+	0.450194	7.80969
YNL243W	14	187989	190957	+	-0.868727	7.6424
YNL262W	14	148189	155069	+	-0.130983	10.9574
YNL123W	14	394645	397693	+	-1.48703	2.28321
YNL282W	14	107613	108421	+	0.957158	0.454307
YNL253W	14	169973	171365	+	0.71687	3.50353
YNL160W	14	336485	337789	+	-0.733176	7.36215
YNL113W	14	412709	413325	+	0.42526	6.57796
YNL132W	14	375229	378493	+	1.16185	-3.30045
YNL087W	14	462269	466053	+	0.442085	5.00003
YNL063W	14	507654	508766	+	0.17722	5.74283
YNL223W	14	227357	229061	+	-0.0168865	11.752
YNL152W	14	346293	347541	+	1.57827	8.05503
YNL187W	14	287781	289317	+	0.721626	7.3084
YNL212W	14	247397	249629	+	1.28789	10.6717
YNL208W	14	254365	255109	+	-0.698949	-2.15371
YNR040W	14	699670	700470	+	1.18681	3.29519
YNL232W	14	214845	215837	+	-2.12654	2.02869
YNL268W	14	138477	140509	+	-0.584273	-1.42497
YNL304W	14	60269	61637	+	-0.00549713	9.49994
YNR048W	14	711582	712814	+	-1.19626	5.64235
YNL072W	14	490285	491173	+	-0.663644	9.01251
YNR015W	14	653366	654590	+	0.259239	6.92094
YNL052W	14	531686	532342	+	-0.492144	5.39179
YNL273W	14	122829	126229	+	0.400922	6.45006
YNR008W	14	640342	642678	+	-0.033889	10.9016
YNR027W	14	674878	675862	+	0.706719	10.9963
YNL015W	14	605310	605734	+	-1.07446	-2.80333
YNL056W	14	517134	517950	+	2.0674	11.2738
YNL220W	14	234301	235805	+	1.07372	13.6362
YNL102W	14	429997	433725	+	-0.787029	11.6297
YNL321W	14	34669	37501	+	0.130185	3.48111
YNL119W	14	400997	402613	+	1.05661	7.36134
YNR019W	14	665286	666990	+	-1.02266	-4.42406
YNL279W	14	110901	112765	+	1.09493	10.0257
YNL295W	14	76773	78165	+	1.02115	13.3148
YNL042W	14	547926	549398	+	1.59421	5.51971
YNL061W	14	510486	511742	+	1.04221	14.7687
YNL045W	14	542590	544782	+	0.303987	6.1201
YNL010W	14	613574	614502	+	0.772595	9.30488
YNL239W	14	200413	201701	+	-0.659927	10.2043
YNL300W	14	65637	66277	+	0.845176	6.66799
YNR032W	14	685894	687238	+	0.803994	4.2295
YNR045W	14	706102	707750	+	1.20732	5.02737
YNL075W	14	485509	486421	+	0.824613	9.276
YNL129W	14	381381	382397	+	1.04923	7.61507
YNL146W	14	351397	352365	+	1.02774	7.43007
YNL288W	14	90157	91565	+	-0.508376	4.36471
YNR059W	14	736702	738582	+	-0.541601	9.26109
YNR044W	14	703654	705662	+	-1.29141	5.13487
YNL202W	14	259445	260397	+	-0.439882	10.1095
YNL076W	14	483285	485309	+	0.0231032	9.4198
YNR017W	14	662622	663774	+	-0.278082	-2.39905
YNL214W	14	245597	246237	+	-0.398547	7.76824
YNL189W	14	284045	284901	+	0.272355	7.0316
YNR018W	14	664206	664990	+	-0.148369	-0.124547
YNR046W	14	707734	708254	+	0.86255	1.10002
YNL181W	14	298253	299581	+	0.260763	12.571
YNL094W	14	447333	449525	+	0.571449	8.40897
YNL309W	14	52597	54069	+	0.72541	8.94347
YNL172W	14	310669	316117	+	0.708841	7.17328
YNL073W	14	488365	490181	+	0.525348	10.6398
YNL222W	14	229045	229869	+	0.254124	6.03659
YNR010W	14	643446	644286	+	1.58002	8.41357
YNL323W	14	31877	33213	+	0.792173	9.73509
YNL242W	14	190941	197117	+	0.31571	9.48365
YNL238W	14	202157	204853	+	0.495551	4.52362
YNL281W	14	108413	109109	+	0.245279	-0.606358
YNL145W	14	352349	352693	+	0.638464	6.08959
YNL021W	14	593157	595366	+	0.652317	8.67736
YNL289W	14	87813	88877	+	-0.223987	0.403881
YNR058W	14	734390	735614	+	-0.960494	10.3589
YNR006W	14	636950	638822	+	0.0861233	4.88387
YNR021W	14	668318	669606	+	0.127096	9.57987
YNL086W	14	466037	466877	+	-1.21679	8.78071
YNR043W	14	701846	703158	+	-0.0197988	5.16462
YNL237W	14	204837	206885	+	-1.67417	3.54728
YNL207W	14	255213	256661	+	-0.377692	6.2379
YNL083W	14	471317	476477	+	-0.293097	5.36698
YNL192W	14	276341	279781	+	0.0457165	5.66155
YNL287W	14	91789	94965	+	-0.0679646	8.64309
YNL067W	14	499621	500349	+	0.228147	0.161862
YNL004W	14	623286	624702	+	0.223976	4.47966
YNL136W	14	370333	371589	+	0.0775533	7.68513
YNL290W	14	86189	87357	+	0.164838	8.651
YNL036W	14	559686	560150	+	0.901308	4.75217
YNL314W	14	44413	45205	+	-1.0322	10.278
YNL107W	14	420053	420861	+	1.83851	9.70322
YNR038W	14	695582	697510	+	-0.164584	6.87854
YNL298W	14	68749	71485	+	0.214269	7.78281
YNL217W	14	240293	241341	+	0.217801	13.4384
YNR030W	14	678718	680526	+	1.5885	4.66768
YNL016W	14	602798	604694	+	-0.690448	2.32929
YNL077W	14	481005	482933	+	-1.99577	-2.17221
YNL127W	14	383861	387173	+	0.0337881	7.17419
YNR063W	14	746878	749710	+	-1.00275	3.09457
YNL247W	14	182877	185293	+	0.483246	5.07364
YNL236W	14	206870	209853	+	-0.769286	2.68157
YNL193W	14	274349	276037	+	0.173984	6.28954
YNL051W	14	532574	533374	+	-1.12402	6.18323
YNL088W	14	457333	460476	+	0.753998	5.91318
YNR028W	14	676094	677198	+	-1.648	6.36943
YNL215W	14	244341	245445	+	-0.21742	9.12781
YNL158W	14	339557	340909	+	1.44248	5.18956
YNL006W	14	620014	621094	+	-0.478021	3.13292
YNR004W	14	635478	636758	+	0.522144	4.98831
YNR023W	14	670350	672206	+	0.459673	6.64676
YNL161W	14	332437	335213	+	-0.366646	6.61234
YNR012W	14	647342	648982	+	0.698655	10.1132
YNL044W	14	545182	545294	+	0.433783	11.2296
YNL216W	14	241573	244165	+	0.481578	9.63214
YNR033W	14	687614	689982	+	-0.0817454	2.91837
YNL032W	14	574341	575340	+	-0.486344	-2.65737
YNL267W	14	140750	144237	+	-0.533761	8.00552
YNL126W	14	387157	389813	+	0.28378	13.9074
YNL147W	14	350877	350965	+	0.561054	5.79892
YNL256W	14	164557	166933	+	-0.917165	9.606
YNL277W	14	117245	119245	+	0.505713	5.13162
YNL038W	14	556990	557582	+	1.02016	5.52481
YNL186W	14	289301	291949	+	0.186456	6.07634
YNL091W	14	452261	454309	+	0.524864	7.24201
YNL046W	14	542286	542606	+	-0.333393	4.34494
YNL078W	14	479741	481021	+	0.899153	1.24864
YNL190W	14	282125	283076	+	-0.418858	-4.14522
YNL054W	14	526038	531478	+	0.381538	2.66152
YNL165W	14	323733	325157	+	-0.270794	8.22685
YNL142W	14	357173	358973	+	-0.368281	8.39123
YNL026W	14	581886	583350	+	0.311382	12.4411
YNL162W	14	331277	331853	+	0.088986	-0.741403
YNL138W	14	366701	368341	+	1.52496	4.23282
YNL292W	14	82765	83893	+	-0.35116	5.15826
YNL001W	14	627398	628670	+	-0.214303	7.54597
YNR009W	14	642662	643462	+	0.226625	11.3992
YNR024W	14	672366	672974	+	-1.1531	4.48936
YNL085W	14	466861	469949	+	-1.36893	6.7494
YNL065W	14	503629	505525	+	-0.157585	-3.19988
YNL030W	14	576686	577166	+	-1.38071	0.322262
YNL101W	14	434789	437333	+	-0.0737768	9.56102
YNL320W	14	37621	38717	+	0.169845	12.552
YNL014W	14	606502	608790	+	0.52355	1.07058
YNL071W	14	491469	492845	+	-0.845555	7.57816
YNL090W	14	456389	457349	+	-0.396642	13.1217
YNL234W	14	210173	211581	+	-0.432474	9.07903
YNL048W	14	538142	539918	+	2.02779	3.05658
YNR014W	14	652414	653382	+	-1.21985	3.22475
YNL306W	14	58117	58821	+	1.68291	7.79505
YNL178W	14	302645	303461	+	-1.13117	6.66728
YNL191W	14	280365	281597	+	1.56737	10.415
YNL286W	14	94949	96109	+	-0.284889	8.33652
YNL100W	14	437565	438333	+	0.0948576	11.0213
YNL066W	14	501501	502989	+	-2.10266	-3.72155
YNL112W	14	413589	414917	+	-1.42734	6.0566
YNL027W	14	579470	581622	+	0.899757	3.57525
YNL275W	14	119229	121029	+	0.343184	5.68823
YNL116W	14	408277	410124	+	0.452753	9.55728
YNL070W	14	493285	493629	+	-0.45313	-2.15958
YNL317W	14	40605	41933	+	0.0505799	10.7617
YNL131W	14	378693	379437	+	0.173723	2.72319
YNL299W	14	66421	68493	+	1.02474	12.8919
YNL155W	14	342373	343437	+	0.582792	5.69094
YNL218W	14	238149	240309	+	0.939072	7.58353
YNL327W	14	24005	27109	+	-0.229085	2.27176
YNL246W	14	185309	185605	+	0.620862	9.18567
YNL261W	14	155085	156461	+	0.28554	6.69164
YNL124W	14	392861	394445	+	1.71076	9.76665
YNL141W	14	359549	360333	+	0.346397	-0.65429
YPL076W	16	410303	411487	+	1.68178	8.92757
YPL144W	16	280445	280997	+	-0.920203	5.88849
YPR187W	16	911207	911279	+	0.846913	4.21644
YPL269W	16	33005	37869	+	-0.397981	7.58665
YPL211W	16	153437	154149	+	0.541192	12.863
YPR041W	16	648591	649967	+	1.04324	6.1617
YPL196W	16	174989	175661	+	-1.63622	2.41076
YPR079W	16	698775	700111	+	-0.40586	-2.44896
YPL229W	16	117029	117629	+	0.61537	3.5003
YPR055W	16	667623	670815	+	1.31958	1.63587
YPL048W	16	464311	465743	+	-0.369505	-1.45975
YPR072W	16	689991	691695	+	-1.08136	5.38429
YPR122W	16	781983	785823	+	0.242857	1.71631
YPR143W	16	818279	819055	+	-0.186355	-0.305308
YPL204W	16	164061	165885	+	0.647486	5.96224
YPR114W	16	752983	754407	+	-0.697122	3.75687
YPR145W	16	822559	824415	+	-0.265885	0.129163
YPL008W	16	539135	541959	+	1.14748	10.1833
YPR084W	16	706855	708391	+	-0.429963	11.1335
YPR153W	16	833639	834527	+	1.17369	9.13612
YPL016W	16	520615	525007	+	-0.194123	-2.4215
YPR048W	16	659151	660639	+	0.270766	9.33072
YPR109W	16	744479	745623	+	-0.726244	3.55818
YPR046W	16	656759	657951	+	0.369911	4.00879
YPL060W	16	434143	435535	+	-1.09594	11.394
YPR149W	16	829719	830743	+	-1.65316	-4.21392
YPL274W	16	22869	24613	+	0.903771	10.4483
YPR165W	16	875151	876095	+	0.708672	1.78944
YPL087W	16	383303	384543	+	-0.569533	9.77058
YPR125W	16	787847	789407	+	-1.8713	6.8576
YPL221W	16	132805	135325	+	-0.832285	-0.305783
YPL129W	16	305221	305397	+	0.0972348	7.75028
YPL065W	16	427895	428631	+	-0.358035	3.80193
YPL257W	16	63213	64037	+	-0.559545	5.47381
YPR026W	16	615264	619039	+	1.67199	9.10136
YPR009W	16	576447	577431	+	-1.35304	3.97908
YPL097W	16	364927	366455	+	-0.526995	9.39594
YPL001W	16	554575	555255	+	0.307865	6.12521
YPL170W	16	228205	228845	+	0.949056	7.01114
YPR198W	16	933975	935679	+	0.435461	-1.74462
YPL126W	16	310157	312813	+	0.450269	3.99397
YPL024W	16	503311	504095	+	0.921875	0.626667
YPL178W	16	212101	212805	+	-0.579449	-0.602278
YPR065W	16	679591	681015	+	0.0246259	3.06724
YPL219W	16	136709	138197	+	-0.54045	2.82602
YPR101W	16	730463	731079	+	0.632976	7.1028
YPL245W	16	85533	86973	+	-0.544378	7.04197
YPR115W	16	754671	758303	+	-1.32394	2.11462
YPL166W	16	237245	239157	+	0.356315	4.42811
YPR071W	16	688143	689159	+	-1.40896	2.99077
YPL074W	16	415711	418071	+	-0.316625	11.2006
YPR189W	16	912623	916903	+	1.25079	8.32412
YPL018W	16	517615	519903	+	-1.00503	11.021
YPL079W	16	406591	406647	+	-1.50879	-1.63672
YPR100W	16	729751	730263	+	2.05151	10.8656
YPR094W	16	720575	720975	+	-0.00233334	6.85429
YPR043W	16	654111	654583	+	0.106356	6.62022
YPL198W	16	173101	173165	+	-0.381107	-1.21861
YPR172W	16	885751	886319	+	-0.627076	4.18607
YPL267W	16	38085	38733	+	-0.766522	9.54405
YPL193W	16	181357	182620	+	0.458412	5.21112
YPR175W	16	888935	891079	+	1.08926	7.88094
YPL084W	16	393935	396623	+	0.559405	2.61851
YPL066W	16	426031	427639	+	0.280983	4.29373
YPR158W	16	843175	844031	+	0.180819	8.98514
YPL135W	16	297453	298397	+	0.546948	4.62798
YPL226W	16	121725	125597	+	-0.109294	0.282752
YPR058W	16	673655	674623	+	-0.554358	6.37093
YPL111W	16	339893	340973	+	0.533779	-0.688505
YPL006W	16	544583	547951	+	0.355727	11.2862
YPL230W	16	115685	116389	+	-0.893278	5.47612
YPR086W	16	710047	711231	+	0.688619	12.074
YPL175W	16	218709	220157	+	0.25319	14.1644
YPL150W	16	267973	271021	+	0.250415	-1.98144
YPL120W	16	322053	323725	+	0.358556	3.78492
YPL157W	16	254677	256093	+	0.582098	7.68048
YPL104W	16	355663	357599	+	0.762112	4.24891
YPL168W	16	231069	231973	+	0.240948	9.55089
YPL047W	16	465879	466679	+	0.45315	1.36167
YPL232W	16	107101	108221	+	-1.10677	1.94067
YPR180W	16	895912	897071	+	-0.211252	11.0795
YPL061W	16	432519	434159	+	1.19583	3.65752
YPR097W	16	725151	727591	+	0.661082	4.70234
YPR040W	16	647271	648431	+	-0.612993	3.99223
YPL012W	16	529599	533535	+	-0.375929	3.0802
YPR154W	16	834511	835263	+	0.370581	1.19444
YPL228W	16	118237	119901	+	-0.444358	5.46476
YPL260W	16	49198	51181	+	1.28348	4.59774
YPL034W	16	486375	487199	+	0.188287	4.60162
YPL262W	16	47301	48877	+	-0.683723	9.62252
YPL160W	16	246909	250373	+	-0.137802	7.67914
YPL085W	16	386855	392311	+	2.7425	4.63851
YPR024W	16	610295	613215	+	1.11817	5.91688
YPR160W	16	861135	864071	+	-0.459755	2.67354
YPL091W	16	375479	376727	+	-0.889667	7.2047
YPR111W	16	747279	749119	+	0.853472	13.8454
YPR168W	16	878031	878663	+	1.73683	4.02451
YPR113W	16	752223	752999	+	0.523192	4.01089
YPL237W	16	100381	101229	+	-0.362439	8.04701
YPR178W	16	892287	893695	+	1.28424	11.5924
YPL265W	16	40925	43076	+	1.15884	1.57279
YPR032W	16	634047	637175	+	0.0351788	3.19788
YPR008W	16	572559	575199	+	-0.0527309	-3.82329
YPL052W	16	458743	459335	+	-0.299591	-1.84672
YPR118W	16	767695	768871	+	1.17344	12.6464
YPL072W	16	418248	420055	+	-1.83	7.44711
YPR051W	16	664903	665663	+	0.659425	3.77983
YPL093W	16	370895	372991	+	0.966448	13.5407
YPL239W	16	99389	100189	+	-0.342463	3.19633
YPR183W	16	900695	901671	+	-1.53079	4.24548
YPL215W	16	147389	148501	+	0.565573	5.57773
YPL255W	16	67629	68957	+	1.66243	4.95764
YPL188W	16	191365	192861	+	0.85803	10.4098
YPL173W	16	223085	224197	+	0.307014	5.13209
YPL152W	16	264901	266141	+	0.39508	10.8113
YPR035W	16	642063	643503	+	-0.41379	2.2853
YPR106W	16	740015	741431	+	1.59974	11.2576
YPL143W	16	282053	282141	+	0.846891	1.83054
YPL195W	16	176133	179021	+	-0.531349	7.1791
YPR157W	16	840975	842535	+	-0.0510991	7.68706
YPR019W	16	596655	599383	+	1.10224	7.54955
YPL271W	16	30045	30389	+	2.61154	12.3414
YPR062W	16	677127	677751	+	1.3393	11.7642
YPL208W	16	157805	159589	+	1.65705	2.61371
YPL051W	16	459927	460591	+	-0.601663	5.20011
YPL235W	16	103117	104373	+	0.0770757	-0.268182
YPR119W	16	771295	773471	+	-0.730665	1.05223
YPR103W	16	732231	733231	+	-1.32839	1.44474
YPR018W	16	594367	596383	+	0.85045	10.3118
YPL179W	16	207981	209997	+	1.76131	4.06675
YPR089W	16	713239	715839	+	-0.0316449	12.0246
YPL092W	16	373639	375247	+	-1.22347	3.75907
YPL029W	16	495455	497575	+	-1.87355	8.12344
YPR182W	16	900119	900511	+	-0.107362	7.37048
YPR159W	16	857288	859919	+	-1.60228	1.94656
YPL233W	16	106109	107117	+	1.33935	7.22682
YPL231W	16	108573	111765	+	-1.21109	3.94016
YPR034W	16	639392	641207	+	-0.0181489	10.765
YPL266W	16	39037	40037	+	0.0658068	9.99674
YPL045W	16	467159	470142	+	1.00287	4.54932
YPL116W	16	329413	331741	+	-0.00506199	2.48578
YPR129W	16	792647	793695	+	-0.278567	13.1009
YPL225W	16	125957	126517	+	0.175347	-1.27112
YPL270W	16	30373	32133	+	1.59464	7.2664
YPL059W	16	444511	445119	+	-0.559576	6.86408
YPR036W	16	643775	645391	+	-0.105602	2.54529
YPL254W	16	69237	70981	+	0.864183	9.61932
YPR134W	16	798015	798919	+	-0.262525	1.80485
YPR108W	16	742335	743783	+	0.476808	7.30772
YPL131W	16	303061	304117	+	-2.20188	0.451346
YPL125W	16	313245	316325	+	-1.15319	4.75976
YPL028W	16	497983	499367	+	0.415005	8.164
YPL149W	16	271237	271861	+	-0.697054	9.09986
YPL081W	16	404895	405471	+	-0.936236	-4.53408
YPL118W	16	326525	327693	+	0.800502	11.3817
YPL207W	16	159821	162429	+	-0.527838	9.5869
YPR191W	16	919311	920655	+	-0.678485	8.98127
YPR057W	16	672023	672471	+	-0.645386	6.40225
YPR164W	16	870615	875151	+	0.284868	6.08967
YPL203W	16	166085	167597	+	-0.763908	2.92204
YPR185W	16	906887	909559	+	1.34627	6.32205
YPL273W	16	24949	25869	+	-0.8443	6.73969
YPL096W	16	366895	368039	+	0.109622	8.85626
YPR116W	16	758623	767711	+	-0.329857	8.12049
YPR135W	16	799167	802055	+	0.0948963	5.63526
YPL181W	16	203230	205005	+	-0.475304	2.56923
YPL070W	16	420735	422855	+	0.339859	7.20564
YPR066W	16	680999	682175	+	-0.47209	7.59441
YPL101W	16	360159	361615	+	-0.314512	5.77464
YPL218W	16	138621	138724	+	0.20688	7.5076
YPL014W	16	527519	528935	+	0.450891	5.63882
YPR070W	16	685800	686751	+	-0.268946	4.86737
YPR124W	16	786023	787599	+	-1.93493	7.0292
YPL222W	16	130069	132821	+	0.111881	6.86472
YPL132W	16	301549	302621	+	-1.09377	11.4639
YPL243W	16	88421	90333	+	1.1398	9.44883
YPR028W	16	623463	623574	+	-1.13482	6.90624
YPL124W	16	316309	317549	+	0.548114	10.6823
YPR083W	16	704791	706703	+	1.16438	5.07882
YPR056W	16	671079	672039	+	0.0118361	0.649098
YPR132W	16	794919	795030	+	0.756187	1.87167
YPL010W	16	534935	535663	+	0.704131	4.10561
YPL180W	16	205237	207997	+	0.540593	12.3614
YPR137W	16	802271	804135	+	-0.398353	10.4393
YPR184W	16	901655	905615	+	-2.07305	4.24249
YPR020W	16	599815	600303	+	1.44058	4.62618
YPL003W	16	551991	553407	+	0.783882	4.59467
YPL022W	16	506615	510167	+	0.0839398	11.3073
YPL039W	16	479167	480311	+	-0.716687	5.81563
YPL108W	16	348455	349863	+	-0.492345	3.83751
YPL213W	16	150565	151581	+	1.70285	6.79713
YPL038W	16	480423	481143	+	-0.278752	3.31923
YPL194W	16	179005	181373	+	0.048694	5.58676
YPR067W	16	682159	682879	+	0.599386	10.2238
YPL100W	16	361839	363263	+	-0.579459	7.13175
YPL030W	16	493479	495247	+	0.86385	2.98028
YPR171W	16	883647	885551	+	1.7027	7.64076
YPR127W	16	789903	791047	+	0.65118	5.90354
YPR140W	16	814287	815583	+	-0.360239	6.14957
YPL063W	16	429807	431439	+	-0.201142	9.07608
YAL012W	1	130731	132083	+	-1.18249	0.735542
YAL053W	1	45749	48317	+	0.192285	5.94455
YAR031W	1	186947	187883	+	-1.91473	2.57524
YAR027W	1	183620	184595	+	-1.05883	5.9602
YAL062W	1	31109	31580	+	-0.870736	2.43176
YAL016W	1	124787	126867	+	0.00766645	8.02001
YAL055W	1	42133	42885	+	-0.87305	5.12954
YAR003W	1	154923	156459	+	0.59835	1.2072
YAL034W-A	1	79691	80611	+	-1.4919	4.12893
YAL041W	1	62779	65475	+	-0.667115	8.04178
YAL051W	1	48525	51803	+	0.0148634	4.17614
YAL019W	1	114811	118378	+	-0.341348	9.39964
YAR028W	1	184827	185691	+	-0.613941	8.25613
YAL037W	1	73891	74411	+	0.323314	6.61971
YAL003W	1	142123	142259	+	-0.324446	4.6765
YAL059W	1	36533	37069	+	0.249606	6.34845
YAL038W	1	71739	73387	+	-1.68537	-6.29865
YAL008W	1	136859	137643	+	0.427632	2.8495
YAL033W	1	82683	83315	+	-0.0999589	5.46751
YAR008W	1	158851	159803	+	1.2483	12.6963
YAL060W	1	35085	36317	+	-0.356242	6.14004
YAL061W	1	33365	35101	+	-1.17384	0.828579
YAL017W	1	119851	123899	+	-0.2586	4.92934
YAL009W	1	135811	136611	+	1.21716	5.47448
YAL042W	1	61275	62595	+	-0.277423	5.23433
YAR002W	1	152211	153923	+	-0.200114	2.52942
YAL027W	1	94595	95499	+	-1.7804	5.40041
YAL011W	1	132195	134099	+	-0.796591	1.615
YAL056W	1	39205	41845	+	0.442949	9.66312
YAL013W	1	129211	130563	+	-0.376311	7.43966
YAR015W	1	169259	170387	+	-0.0172933	4.14927
YAL030W	1	87251	87395	+	1.40766	1.07081
YAL002W	1	143572	147539	+	-0.537196	5.5547
YAL035W	1	76371	77507	+	0.0953558	4.60646
YAR042W	1	192532	196307	+	-1.7074	-5.1186
YAL058W	1	37397	38901	+	0.0309081	7.94216
YCR048W	3	211869	213829	+	-0.775036	5.1661
YCR003W	3	118589	119261	+	0.1441	6.55743
YCL004W	3	108741	111117	+	0.687832	6.93133
YCL027W	3	71757	73029	+	-0.631506	7.88743
YCL040W	3	50781	52117	+	-0.117539	0.290424
YCR066W	3	231445	232981	+	-0.219389	5.93711
YCR094W	3	286693	288077	+	-0.00642178	4.79226
YCR033W	3	186261	190317	+	0.957819	10.0798
YCR012W	3	137661	139069	+	0.756629	1.33709
YCR088W	3	265013	266941	+	0.401221	5.97475
YCR060W	3	224373	224765	+	0.657527	5.00148
YCL054W	3	31429	34045	+	0.398167	5.628
YCL039W	3	52501	54956	+	0.0589347	0.15445
YCR081W	3	254189	258845	+	-1.07554	12.1759
YCR016W	3	143589	144413	+	-0.408774	-1.92814
YCR069W	3	238877	240101	+	-1.07753	6.75025
YCR093W	3	280021	283221	+	0.645746	3.87294
YCL014W	3	96173	101292	+	1.74835	9.90836
YCR068W	3	237053	238893	+	1.63224	7.73716
YCR053W	3	216613	218061	+	-0.153324	9.05109
YCL063W	3	17237	18589	+	-0.445798	5.01517
YCR052W	3	214773	216453	+	0.30943	4.75629
YCR083W	3	259541	259981	+	-0.244413	1.19174
YCL055W	3	27893	28949	+	-0.00531453	4.27914
YCL034W	3	61605	62741	+	-0.221371	8.0433
YCR063W	3	228277	229189	+	-0.882508	-2.73194
YCR036W	3	193253	194061	+	0.750141	7.81282
YCR019W	3	152693	153901	+	-1.1198	4.3167
YCL036W	3	58949	60725	+	-0.452967	1.69393
YCL005W	3	107965	108757	+	-0.258553	9.94246
YCR034W	3	190533	191757	+	-0.142352	2.2067
YCR008W	3	127990	130253	+	0.810238	-1.58698
YCR065W	3	229173	231157	+	-2.11612	0.823375
YCL051W	3	35557	37629	+	0.33703	7.78343
YCL057W	3	24741	27037	+	0.269454	3.82715
YCR089W	3	267253	272269	+	-0.622684	0.0422837
YCR061W	3	225501	227693	+	-0.325625	2.37298
YCL018W	3	91181	92493	+	-3.35129	-15.5875
YCR086W	3	263285	264213	+	0.818394	11.6417
YCR091W	3	274261	277149	+	0.671337	6.75565
YCL024W	3	79093	82317	+	0.299287	9.38788
YCR106W	3	310925	313069	+	-0.514289	-4.63989
YCR051W	3	214037	214789	+	0.0962204	5.08243
YCL032W	3	63397	64533	+	-0.497132	10.8304
YCL001W	3	111837	112517	+	0.728119	9.7809
YCR079W	3	252789	254205	+	-1.02315	11.6694
YCR082W	3	258829	259373	+	0.785778	5.41212
YCL028W	3	70077	71365	+	-1.3623	11.024
YBL026W	2	170539	170683	+	1.39337	-0.673911
YBL059W	2	110675	110883	+	1.02249	-0.833655
YBR279W	2	761212	762620	+	1.82598	10.1213
YBR104W	2	449571	450699	+	0.556805	7.75021
YBR255W	2	724372	726636	+	0.121316	5.77075
YBL085W	2	63646	66861	+	0.522871	4.84533
YBR074W	2	386259	389315	+	-1.41701	5.57872
YBL069W	2	90661	92117	+	-0.533199	1.36728
YBR151W	2	544876	546060	+	1.20721	10.5666
YBR200W	2	620804	622692	+	-0.885911	9.42302
YBL038W	2	146115	146907	+	0.520256	3.53709
YBR135W	2	504748	505452	+	0.444246	0.183695
YBR160W	2	559908	560956	+	-0.0889392	3.87
YBR119W	2	479148	479444	+	-2.76068	-0.0333117
YBR286W	2	774652	776340	+	-0.814758	5.94928
YBR040W	2	316924	316979	+	0.0445296	4.91569
YBR168W	2	572068	573772	+	1.12113	6.61528
YBL099W	2	36733	38893	+	0.109426	2.12439
YBL046W	2	132411	133531	+	-0.542099	4.18745
YBR006W	2	246884	248532	+	-0.951901	1.57681
YBR246W	2	711532	712684	+	-0.0896241	7.91009
YBL058W	2	111403	112771	+	-0.0910931	1.33762
YBR297W	2	800468	802148	+	0.932717	11.7876
YBR278W	2	760244	760980	+	1.15887	8.1071
YBL037W	2	147115	150363	+	-1.65869	3.84139
YBR097W	2	436763	443611	+	0.353398	7.06893
YBL098W	2	39109	40565	+	0.119517	5.53371
YBL090W	2	48789	49365	+	2.24153	9.75578
YBR024W	2	289332	290388	+	1.26305	9.12698
YBR237W	2	691908	693908	+	0.665489	10.223
YBR201W	2	623420	624308	+	0.931288	1.68581
YBR136W	2	505436	512980	+	1.2206	-0.140778
YBR265W	2	738532	739676	+	0.61869	8.66094
YBR047W	2	331772	332124	+	-0.380719	5.54713
YBR287W	2	776484	777844	+	-0.00913383	7.87252
YBR214W	2	651300	652988	+	-2.51327	5.26543
YBR271W	2	744812	746260	+	1.19389	14.6834
YBR152W	2	546308	547396	+	-0.504949	8.33686
YBL050W	2	125043	125155	+	0.359199	8.68561
YBR187W	2	602500	603172	+	-0.460073	11.765
YBL041W	2	141195	142091	+	0.809453	-0.659803
YBR110W	2	458804	460212	+	1.24718	9.08499
YBL024W	2	172483	174667	+	0.328302	9.83142
YBR084W	2	410987	413739	+	-0.597894	9.24114
YBL008W	2	209556	211892	+	-0.951669	5.54132
YBR145W	2	533700	534196	+	-0.196699	7.0481
YBR212W	2	647436	650028	+	0.598348	4.68958
YBR175W	2	582380	583460	+	1.30103	5.02565
YBR253W	2	723204	723700	+	1.1593	8.87563
YBL097W	2	40773	44245	+	-0.684765	9.74911
YBR274W	2	749532	751212	+	1.01049	13.3747
YBR073W	2	383123	385995	+	-0.134673	12.1271
YBR153W	2	547380	548356	+	-2.33808	5.98997
YBR202W	2	625684	627564	+	1.09734	2.93682
YBR020W	2	278844	280500	+	-0.411797	3.97071
YBL032W	2	160091	161379	+	1.21135	5.15412
YBR289W	2	779636	780324	+	-0.634612	7.89292
YBL025W	2	171419	172211	+	-0.0602043	1.39156
YBR282W	2	768196	768644	+	1.48434	4.75405
YBL056W	2	113635	115499	+	0.886091	7.51922
YBR295W	2	792796	796180	+	2.69712	8.13892
YBR085W	2	415883	417067	+	0.518259	3.38272
YBL009W	2	207156	209252	+	1.49483	14.4761
YBL031W	2	161667	162475	+	2.25623	4.3396
YBR215W	2	653452	655420	+	-0.157923	8.44725
YBR176W	2	583628	584748	+	-0.0119657	6.63571
YBR159W	2	558612	559804	+	0.504094	2.31175
YBL068W	2	92349	93516	+	0.412324	7.08969
YBR225W	2	670492	673452	+	0.0360647	7.12224
YBR252W	2	722572	723124	+	2.19337	5.01292
YBR072W	2	381899	382699	+	-1.23293	10.0525
YBR005W	2	245820	246604	+	-1.32349	-1.85905
YBR021W	2	281308	283308	+	0.873444	7.25011
YBR161W	2	561453	562828	+	-0.639683	6.33968
YBR263W	2	736196	737796	+	0.65219	9.2486
YBL015W	2	194027	195779	+	-0.873716	5.18408
YBL060W	2	107819	109795	+	0.568777	4.31296
YBL102W	2	23981	24948	+	0.0253066	10.3207
YBR191W	2	606196	606275	+	-0.587054	0.447117
YBR251W	2	721261	722340	+	2.03992	8.51522
YBR094W	2	431971	434331	+	0.352154	9.10516
YBR163W	2	565604	567172	+	0.979129	8.03416
YBL079W	2	75189	79829	+	1.64128	11.1017
YBR210W	2	645332	646052	+	0.812081	-1.57707
YBL081W	2	71549	72357	+	0.627	9.40874
YBR078W	2	392923	393179	+	0.794217	1.52642
YBR010W	2	256292	256836	+	-0.742477	-0.759068
YBR030W	2	298148	299924	+	-0.405799	5.91507
YBR192W	2	607460	609012	+	-1.36969	10.4286
YBR054W	2	342780	344396	+	0.950209	9.11196
YBR071W	2	380323	381283	+	0.501962	5.94739
YBR155W	2	549692	551044	+	0.713178	9.5246
YBL002W	2	236372	237092	+	1.08346	-3.37067
YBR290W	2	782548	783676	+	-0.123862	8.14467
YBL089W	2	49525	51053	+	2.03347	10.7429
YBR162W-A	2	565180	565524	+	0.946409	8.13505
YBL043W	2	136323	137555	+	2.02394	3.84824
YBR242W	2	704500	705259	+	-0.0241172	9.4924
YBL054W	2	117483	119259	+	0.985589	12.2857
YBR293W	2	787068	788572	+	-0.392977	4.41271
YBR233W	2	683300	684796	+	0.171966	7.53816
YBR142W	2	528236	530676	+	0.431867	10.178
YBR213W	2	650012	651316	+	-1.72365	1.94314
YBR083W	2	409099	410627	+	-0.549738	6.11102
YBR103W	2	447539	449139	+	0.685812	10.5791
YBR259W	2	730269	732428	+	0.979813	9.98407
YBR205W	2	633572	635020	+	1.24263	11.5521
YBR003W	2	242780	244364	+	0.774507	12.0422
YBR183W	2	595892	597060	+	-0.184792	-0.192683
YBR199W	2	618804	620428	+	0.164996	14.7907
YBR106W	2	452579	453067	+	0.605425	2.06032
YBR257W	2	728828	729692	+	1.77142	10.4403
YBL063W	2	101875	105243	+	0.022061	7.86103
YBR096W	2	435931	436779	+	1.33418	4.52385
YBL044W	2	136323	137555	+	2.02394	3.84824
YBR189W	2	604452	604931	+	-1.17862	2.56176
YBR207W	2	635052	636564	+	0.268897	5.82311
YBR165W	2	568756	569748	+	0.624662	4.74955
YBR087W	2	423731	424715	+	-0.217998	10.3084
YBR041W	2	318188	320324	+	0.90187	2.33435
YBR114W	2	467188	469668	+	2.01152	6.9046
YBR039W	2	315476	316652	+	-0.256472	0.635383
YBR137W	2	512964	513716	+	0.746143	5.83444
YBR016W	2	270196	270740	+	0.920475	1.77795
YBR158W	2	556268	558332	+	0.175515	1.25012
YBL016W	2	192379	193563	+	-0.33645	3.18425
YBR048W	2	332772	332876	+	0.605013	3.85582
YBR146W	2	535172	536220	+	1.21511	12.646
YBR217W	2	657764	658740	+	0.0298831	7.78235
YBR056W	2	347796	349420	+	-0.11896	0.894406
YBR194W	2	609956	610436	+	1.30459	3.28945
YBL020W	2	182323	184155	+	0.862303	2.12484
YBL004W	2	227516	229332	+	-0.120242	0.64998
YBL019W	2	184379	185251	+	1.12111	10.4253
YBR139W	2	515636	517356	+	0.900536	11.0686
YBR268W	2	741260	741604	+	0.0407766	9.58584
YBL092W	2	45629	45989	+	0.414679	1.98827
YBR022W	2	283660	284380	+	-1.12187	3.70483
YBR131W	2	497132	499355	+	0.766648	10.622
YBR235W	2	686820	690332	+	-0.354144	9.09959
YBR038W	2	311828	314588	+	0.977779	2.64139
YBR244W	2	707468	708116	+	-0.351323	0.923652
YBR267W	2	739796	741108	+	-1.47742	12.1621
YBL011W	2	203428	205764	+	-0.86257	4.68216
YBR149W	2	539877	541108	+	0.418311	7.49025
YBR171W	2	578316	578988	+	1.96958	6.29551
YBR228W	2	675284	676180	+	-0.675773	13.3756
YER022W	5	198773	200917	+	-0.0853188	8.96138
YEL018W	5	121453	122341	+	1.13589	10.2112
YER063W	5	281621	282437	+	3.28596	3.40149
YER014W	5	182549	183925	+	-0.0635314	5.61896
YER100W	5	359277	360389	+	1.1465	3.94168
YEL021W	5	116117	116933	+	-1.79537	-6.58971
YER164W	5	505085	509893	+	-1.94986	2.84598
YER131W	5	423509	423957	+	-0.0728245	1.90365
YER002W	5	156757	157493	+	-0.314627	4.88975
YER148W	5	465085	466149	+	0.855983	8.72805
YER092W	5	342813	343445	+	1.64829	12.2655
YEL062W	5	34309	36285	+	1.86353	2.63354
YER140W	5	451526	452749	+	0.676243	14.6158
YER073W	5	303949	305741	+	-2.07926	1.03882
YEL042W	5	73589	75477	+	-0.519403	7.42012
YER025W	5	205181	206925	+	0.164248	13.3542
YER030W	5	213405	213917	+	-0.116005	1.56421
YER165W	5	510197	512221	+	-2.57061	9.09831
YER001W	5	153485	155885	+	0.0225492	4.7684
YEL056W	5	47101	48421	+	0.231172	4.08825
YER095W	5	349909	351389	+	0.938695	14.2496
YEL051W	5	58309	59277	+	1.18711	12.721
YER081W	5	322613	324197	+	-1.08931	2.04269
YER141W	5	453389	455085	+	0.483702	8.48445
YER070W	5	298885	301749	+	2.30963	11.2138
YER133W	5	432405	432669	+	1.14035	3.16469
YER051W	5	254629	256261	+	2.61606	5.2193
YER004W	5	159541	160540	+	0.135302	6.86278
YER020W	5	195021	196653	+	0.235873	5.78023
YER150W	5	468317	468853	+	-0.359574	1.71926
YEL012W	5	131661	131781	+	0.0731182	3.11965
YER123W	5	404621	406701	+	1.53086	11.101
YER069W	5	295341	298101	+	1.04344	8.43708
YER012W	5	177749	178421	+	-0.788685	3.37426
YER035W	5	222565	223205	+	0.248312	5.69574
YEL015W	5	126589	128229	+	0.338735	3.46629
YEL040W	5	78021	79629	+	0.186965	5.85034
YER019W	5	192389	192861	+	0.396701	2.4094
YEL024W	5	107165	108317	+	-0.0471464	7.43657
YEL072W	5	13557	14701	+	1.19105	5.44044
YER059W	5	272445	273885	+	1.37146	5.38795
YER112W	5	387133	387789	+	0.310626	-0.531878
YER173W	5	536269	538341	+	0.767792	4.04039
YER023W	5	201021	202133	+	-0.119509	2.85392
YER086W	5	328397	330285	+	1.42828	13.4107
YEL034W	5	85589	86301	+	-0.252628	0.828545
YEL013W	5	128573	130597	+	0.483171	7.00609
YER068W	5	292973	294805	+	-0.714432	4.7161
YER013W	5	178805	182277	+	-0.0861162	2.63979
YER032W	5	214981	217893	+	0.373377	8.45511
YEL022W	5	111333	115877	+	0.075328	1.19129
YER143W	5	456261	457637	+	-0.0994704	12.1167
YER072W	5	302701	303349	+	-0.95756	0.217368
YEL043W	5	70221	71981	+	-0.810978	2.06537
YER037W	5	225829	227005	+	-0.673507	6.62666
YER103W	5	364357	366477	+	-1.03149	7.22795
YER006W	5	162669	164333	+	0.453845	6.20934
YER182W	5	552461	553269	+	-1.34735	8.19264
YER176W	5	541637	545557	+	0.940408	5.9178
YEL031W	5	90221	93941	+	0.658223	4.23421
YER104W	5	366757	367525	+	-2.01032	1.10354
YEL066W	5	26613	27149	+	0.427338	4.78492
YEL038W	5	80413	81053	+	1.60854	5.47991
YEL017W	5	123589	124461	+	0.117357	1.62457
YER128W	5	415813	416413	+	-1.69526	6.41771
YEL026W	5	101773	102373	+	-0.984038	5.35797
YEL007W	5	141629	143893	+	-0.582587	2.40762
YEL058W	5	43205	44997	+	-0.157198	9.38999
YER067W	5	291773	292597	+	1.18735	8.28602
YER090W	5	337869	338781	+	1.57179	9.56836
YER005W	5	160525	162453	+	-0.974748	8.89218
YER074W	5	306253	306797	+	-0.250904	-1.39561
YER021W	5	196877	198557	+	-0.0626138	3.62952
YEL052W	5	56509	58109	+	-0.0540201	8.90047
YEL032W	5	86885	89317	+	0.33962	3.00985
YER011W	5	175173	176084	+	-0.44781	3.83903
YER034W	5	221798	222581	+	1.69742	4.43202
YEL006W	5	144269	145597	+	-0.275083	6.06345
YEL071W	5	16293	17884	+	-0.898723	3.15985
YER169W	5	523085	529517	+	2.28047	8.66066
YER058W	5	271733	272109	+	1.98774	5.96565
YEL065W	5	27613	29589	+	-1.50444	5.71846
YER127W	5	414453	415637	+	0.0464186	12.1024
YER016W	5	188221	189189	+	1.33196	8.18225
YEL027W	5	100685	101517	+	-1.34275	-1.49297
YEL004W	5	146901	148685	+	-1.18562	4.60447
YER166W	5	512437	516517	+	0.226871	1.75899
YER102W	5	362685	363100	+	0.425068	1.82338
YER117W	5	396717	396805	+	0.0356152	-0.374041
YER079W	5	318837	319677	+	-0.899531	6.08713
YER041W	5	232381	233797	+	-1.28834	4.31913
YER009W	5	172053	172637	+	1.64007	9.83808
YEL011W	5	132933	134861	+	0.108105	8.47662
YER080W	5	319901	321837	+	-0.416825	6.40967
YER146W	5	462533	462949	+	-1.09531	-0.923299
YER178W	5	546773	548141	+	-1.84798	1.89247
YEL044W	5	69669	70237	+	-1.08407	-1.13622
YER049W	5	251637	253701	+	0.782156	7.35373
YER154W	5	474989	476293	+	-0.496736	9.7886
YER120W	5	401085	401901	+	-0.408341	4.18318
YER136W	5	439477	441157	+	-0.709727	9.92233
YER007W	5	164333	166221	+	-1.54768	6.85937
YER167W	5	517925	520813	+	0.875989	4.70653
YER098W	5	355405	357957	+	-0.925157	1.4353
YER177W	5	545541	546445	+	-1.9537	-1.02476
YER040W	5	229709	231997	+	0.564217	4.04174
YER087W	5	330501	332381	+	-0.229131	7.8529
YER060W-A	5	277069	277717	+	-3.17555	6.52615
YER157W	5	484773	486989	+	1.27598	10.7978
YDL230W	4	42653	43717	+	0.96242	5.66842
YDR065W	4	580638	581718	+	-1.6146	4.86666
YDR093W	4	630998	636118	+	1.08553	2.52708
YDL208W	4	87469	88077	+	2.20506	7.67366
YDR287W	4	1035871	1036943	+	-0.416051	3.8727
YDR121W	4	693438	694190	+	0.876677	7.57279
YDR079W	4	603022	603518	+	0.881147	7.60813
YDR405W	4	1277567	1278519	+	0.0582203	8.32755
YDR388W	4	1250119	1251751	+	0.704302	6.95523
YDR432W	4	1328743	1330255	+	-0.612886	4.75196
YDL149W	4	184613	187709	+	-1.12434	5.58082
YDR049W	4	553230	555214	+	-0.798061	4.51681
YDR047W	4	551566	552966	+	0.340336	-0.165987
YDR178W	4	817822	818606	+	-0.771472	10.0655
YDR518W	4	1478567	1479759	+	0.713481	4.01175
YDR055W	4	563446	564990	+	0.187464	5.27937
YDR353W	4	1183207	1184303	+	-1.47234	7.61413
YDR082W	4	610350	612062	+	-0.350523	12.6821
YDL127W	4	234861	235941	+	-1.14511	4.14414
YDL046W	4	371141	371957	+	-0.781557	2.42525
YDR272W	4	1008943	1009847	+	0.105465	1.15182
YDR213W	4	889527	892607	+	0.472001	6.0223
YDR469W	4	1398983	1399767	+	1.65606	6.00856
YDR492W	4	1434695	1435519	+	-0.027687	9.96652
YDL206W	4	90021	91932	+	0.0957303	7.14499
YDL031W	4	394165	397285	+	0.633098	3.07262
YDR513W	4	1470943	1471527	+	0.840742	12.4358
YDR461W	4	1385063	1385463	+	0.661036	5.25074
YDR412W	4	1294615	1295551	+	0.654353	6.78928
YDR297W	4	1056495	1057711	+	-0.545599	9.47542
YDR031W	4	503461	503813	+	0.373901	2.75994
YDL137W	4	216501	217205	+	0.22638	4.64907
YDL116W	4	251501	253637	+	-0.988813	3.12439
YDR381W	4	1236447	1236831	+	-0.649107	-3.47836
YDL241W	4	20173	21245	+	-0.481181	7.27141
YDL201W	4	99493	100453	+	-0.396521	1.88284
YDR252W	4	963399	964079	+	0.732241	2.05607
YDL047W	4	369549	370837	+	-0.428705	-0.627231
YDR013W	4	473141	473861	+	-1.43263	-0.227969
YDR288W	4	1037119	1038222	+	-0.408705	7.00301
YDR171W	4	806542	807830	+	-0.694645	-1.2603
YDL170W	4	156285	158004	+	0.401464	4.722
YDL014W	4	427205	428485	+	-0.179176	6.14776
YDR212W	4	887135	888775	+	1.00482	13.2035
YDR296W	4	1055135	1055751	+	-0.331888	4.77495
YDL095W	4	286981	289541	+	0.248497	12.5786
YDR221W	4	907303	909647	+	0.821233	11.1192
YDR025W	4	491469	491557	+	-0.728426	-0.408993
YDR035W	4	521726	522942	+	-0.977861	7.04764
YDR165W	4	784814	786118	+	0.09961	4.46836
YDR083W	4	612046	613214	+	0.156328	4.94225
YDL143W	4	199949	201485	+	-0.554264	7.23132
YDR235W	4	933471	935055	+	-0.240815	3.32387
YDR489W	4	1430983	1432015	+	-0.768569	10.9801
YDL178W	4	139501	141069	+	-0.0648868	2.80467
YDR191W	4	842279	843367	+	0.367779	9.71259
YDR321W	4	1108584	1109927	+	0.263577	11.3651
YDR302W	4	1067663	1068263	+	0.999174	3.427
YDR363W	4	1198967	1201215	+	1.13428	8.18223
YDR232W	4	927183	929263	+	-0.968731	4.80991
YDL057W	4	351381	352437	+	-0.671073	10.182
YDL207W	4	88205	89933	+	1.07032	5.73621
YDR268W	4	1003927	1005183	+	-0.435786	9.25226
YDR334W	4	1135672	1140495	+	2.06804	11.4239
YDL191W	4	117605	117668	+	-0.201759	-2.22176
YDR003W	4	454037	455021	+	-0.858721	7.90349
YDL138W	4	213165	215789	+	-0.842718	4.29296
YDL117W	4	248197	251333	+	1.50957	2.81649
YDR204W	4	858071	859199	+	-1.74263	9.52531
YDR425W	4	1319943	1321943	+	0.371071	2.28349
YDR251W	4	960279	963271	+	1.39849	6.63577
YDR373W	4	1222663	1223319	+	0.84406	8.2979
YDR280W	4	1020599	1021695	+	-0.560281	4.78329
YDR128W	4	709502	711470	+	-0.0307326	9.37815
YDL107W	4	268845	270109	+	-0.733453	12.6502
YDL159W	4	172437	174029	+	-0.199422	8.93569
YDR160W	4	775982	778710	+	-0.806292	7.88218
YDR004W	4	455213	456741	+	-0.394146	8.61172
YDR137W	4	728142	730310	+	0.740934	4.7272
YDR477W	4	1412063	1414055	+	0.166835	4.29278
YDR347W	4	1169063	1169927	+	0.804277	10.7802
YDL212W	4	78357	79093	+	0.931693	11.2645
YDL075W	4	322181	322285	+	1.11351	7.11775
YDR511W	4	1469999	1470494	+	1.15319	8.20681
YDL129W	4	230893	232117	+	-1.99683	-1.97845
YDR063W	4	578526	579078	+	0.350931	3.72446
YDR152W	4	765638	766470	+	1.29947	9.7443
YDR245W	4	952703	954119	+	0.555325	11.3424
YDR519W	4	1480343	1480999	+	0.162589	9.66559
YDL006W	4	439557	440781	+	-0.920404	6.47657
YDL029W	4	399477	400789	+	2.05866	13.2212
YDR073W	4	592150	593174	+	0.425446	1.17456
YDR379W	4	1230071	1233183	+	0.661001	7.49435
YDR382W	4	1239391	1239975	+	0.382925	7.43837
YDR222W	4	910015	911335	+	-0.156552	3.8798
YDR483W	4	1421111	1422591	+	-0.938839	8.35155
YDR299W	4	1059559	1059927	+	-0.0309652	5.33503
YDR201W	4	856271	856783	+	0.320226	5.88846
YDR254W	4	964992	966959	+	0.400689	2.04703
YDR023W	4	489453	491029	+	-0.00137292	-0.386945
YDR325W	4	1117087	1120239	+	1.08491	4.96053
YDR225W	4	915423	916079	+	-1.09108	0.751773
YDR270W	4	1005575	1008727	+	-0.952841	3.63807
YDR354W	4	1184615	1185823	+	-1.39487	10.5881
YDR301W	4	1063271	1067431	+	1.41445	5.25318
YDR450W	4	1359879	1359959	+	-1.49992	-0.018732
YDL237W	4	30613	31909	+	-0.0957793	2.50472
YDL102W	4	276773	280221	+	1.09047	10.4049
YDR172W	4	808246	810430	+	-0.430667	5.39505
YDR434W	4	1331103	1332799	+	-0.0148925	3.94384
YDR464W	4	1388735	1390950	+	-0.072143	-2.36957
YDR168W	4	790286	791838	+	-0.536508	7.73013
YDR242W	4	946711	948559	+	-0.753366	4.41866
YDR265W	4	998623	999990	+	1.85078	4.5228
YDR033W	4	507774	509613	+	0.261225	7.77953
YDR331W	4	1129551	1130807	+	-0.00439456	11.9843
YDR406W	4	1279087	1280119	+	-0.954594	4.31271
YDL066W	4	334797	336157	+	-0.710214	3.72416
YDR528W	4	1494263	1495951	+	-0.338302	3.28348
YDL058W	4	345589	350117	+	0.4557	9.0026
YDL112W	4	258837	263245	+	-0.788733	4.48521
YDL202W	4	98373	99325	+	1.00443	6.98924
YDL128W	4	232550	233997	+	-0.693641	-2.71994
YDL232W	4	38453	38813	+	-0.252908	3.71621
YDR126W	4	703206	704414	+	1.28763	10.2944
YDL185W	4	126669	130093	+	-1.19702	5.13384
YDL176W	4	141941	144245	+	-0.190996	5.71835
YDR399W	4	1269975	1270807	+	-1.69477	6.71824
YDR140W	4	734118	734790	+	0.13887	6.51642
YDL007W	4	437997	439373	+	-1.02912	-1.04667
YDL124W	4	240205	241221	+	-0.589348	-0.808532
YDL008W	4	433469	434021	+	-0.157825	5.25553
YDL136W	4	217525	217605	+	-0.999037	-0.151885
YDR002W	4	452965	453829	+	0.230295	3.45567
YDR480W	4	1417327	1418255	+	0.638706	8.82441
YDL017W	4	424157	425133	+	0.377908	8.42087
YDR163W	4	781342	781894	+	-0.628787	6.33494
YDL021W	4	413933	416525	+	0.185046	5.28881
YDR371W	4	1219335	1220791	+	1.74064	4.66776
YDL150W	4	183221	184629	+	-0.759228	3.16605
YDL120W	4	245829	246501	+	1.31124	4.53744
YDL105W	4	272253	273621	+	0.984845	8.74128
YDL013W	4	428941	430949	+	1.357	8.37071
YDL010W	4	432285	432989	+	0.64354	-1.3336
YDL156W	4	174805	176637	+	1.2624	10.6082
YDR493W	4	1436087	1436551	+	-0.933022	1.08047
YDR214W	4	892735	893887	+	-1.06589	7.565
YDL225W	4	52381	54188	+	-0.832629	3.44615
YDR460W	4	1383655	1384751	+	2.19351	11.0275
YDL022W	4	411749	413069	+	-0.880947	5.97717
YDL168W	4	159525	160956	+	1.19983	5.24909
YDR262W	4	993103	994055	+	-1.18908	4.22512
YDR444W	4	1350191	1352391	+	0.971833	6.37407
YDR180W	4	821143	825679	+	0.0895923	7.40979
YDR103W	4	658294	661149	+	-0.631119	3.14091
YDL240W	4	22661	25909	+	1.7722	8.58407
YDL173W	4	148149	149061	+	-0.130838	12.9038
YDR380W	4	1234103	1236151	+	-0.952112	7.99683
YDR118W	4	685846	688142	+	0.34666	6.98407
YDL092W	4	292757	293229	+	0.751584	8.981
YDR416W	4	1298311	1300983	+	-0.743131	5.82559
YDR527W	4	1490839	1492431	+	2.20956	7.13342
YDR499W	4	1447791	1450095	+	1.32423	9.96059
YDR244W	4	950535	952439	+	1.09251	9.43852
YDL161W	4	167685	169181	+	0.979801	8.73688
YDL192W	4	116229	117125	+	-0.12311	3.99117
YDL108W	4	267669	268677	+	-1.05593	9.06887
YDR061W	4	574126	575814	+	-1.60964	4.62111
YDR189W	4	838327	840391	+	-0.820761	5.02954
YDR150W	4	755558	757422	+	-0.00350629	4.21694
YDL073W	4	326429	329525	+	0.947259	0.662841
YDR208W	4	867984	870543	+	1.05725	5.39714
YDL180W	4	135717	137661	+	-0.707878	4.98282
YDR075W	4	596966	597718	+	0.23742	0.0556381
YDR197W	4	851167	852383	+	0.684416	10.8514
YDR182W	4	827495	829167	+	-0.286109	11.0381
YDR440W	4	1342391	1344599	+	0.857303	12.5738
YDL133W	4	222277	223837	+	0.51891	5.96937
YDR316W	4	1093727	1095135	+	-0.210841	-2.45363
YDR392W	4	1258599	1261311	+	-0.363942	3.97296
YDL003W	4	444557	446349	+	1.07721	6.99819
YDL189W	4	122181	123613	+	0.942931	8.00064
YDL123W	4	241381	242365	+	-0.64744	5.4433
YDR227W	4	917447	921815	+	-1.32538	3.55826
YDR352W	4	1181591	1182871	+	-1.32743	6.66324
YDR420W	4	1305895	1307623	+	-0.764844	1.60789
YDR014W	4	474029	476013	+	-0.508758	4.39484
YDR376W	4	1226743	1228303	+	0.146696	12.1285
YDR517W	4	1477119	1478271	+	-0.0562592	4.69808
YDR099W	4	653478	654598	+	-2.46746	-4.12223
YDR041W	4	539758	540526	+	0.510772	-8.71076
YDR174W	4	812070	813006	+	-0.221175	6.89653
YDR409W	4	1289399	1292359	+	0.30908	-4.66858
YDR436W	4	1334559	1336791	+	1.08149	5.20571
YDR307W	4	1075799	1077967	+	0.850019	3.12375
YDR089W	4	622014	624630	+	-1.62728	7.81795
YDR110W	4	676030	677941	+	-0.249705	7.73893
YDL084W	4	305061	306677	+	0.931245	11.8483
YDR531W	4	1498151	1499279	+	-0.531858	10.1009
YDR119W	4	688126	690510	+	0.477839	9.73697
YDR466W	4	1394999	1397911	+	-0.112372	8.21559
YDR419W	4	1303143	1305159	+	0.373433	-1.39418
YDR007W	4	461645	462557	+	0.497477	8.43458
YDL060W	4	341589	343733	+	0.713974	7.49423
YDL233W	4	36757	38293	+	0.0602387	7.93941
YDL193W	4	114565	116005	+	-0.137556	3.91178
YDR457W	4	1369631	1371463	+	-0.495739	1.02424
YDR421W	4	1311927	1314999	+	-0.563428	9.59552
YDR062W	4	576070	578350	+	0.188267	8.09494
YDR188W	4	836335	838167	+	-0.724455	1.23787
YDR337W	4	1146255	1147223	+	0.723048	7.85538
YDR312W	4	1087527	1088847	+	-0.230846	5.32059
YDR456W	4	1367415	1369463	+	-0.825883	13.3532
YDL086W	4	301381	302389	+	-1.16562	0.0883284
YDR074W	4	593686	596622	+	-0.0430791	4.92724
YDR021W	4	486749	488061	+	-1.48032	6.31115
YDR145W	4	746646	748390	+	1.75586	5.87651
YDR494W	4	1436823	1437815	+	-0.797587	5.55972
YDR330W	4	1127807	1129567	+	0.894155	13.2083
YDR538W	4	1510823	1511791	+	-1.20898	6.89878
YDR478W	4	1414527	1415143	+	-0.503822	9.42618
YDL122W	4	242349	244957	+	-1.80924	2.41717
YDL132W	4	223989	226717	+	-0.701183	6.97088
YDR377W	4	1228511	1229199	+	-0.591284	5.63611
YDR510W	4	1469319	1469783	+	1.51986	-2.3051
YDL064W	4	337413	337524	+	0.95074	5.70754
YDR398W	4	1267391	1269518	+	0.967915	8.91026
YDL004W	4	442973	443565	+	0.917032	4.30096
YDR279W	4	1019239	1020111	+	-1.22327	4.95641
YDR195W	4	848343	850207	+	0.188897	10.5325
YDR539W	4	1511967	1513639	+	-1.88852	6.4866
YDR367W	4	1212767	1212863	+	-1.09956	-3.72945
YDL099W	4	283349	284309	+	0.391489	8.8964
YDL147W	4	190869	192253	+	1.20308	7.11896
YDL130W	4	229869	230020	+	-0.194273	0.328275
YDR471W	4	1401711	1401799	+	-0.485125	2.99464
YDR291W	4	1039695	1042863	+	0.73332	7.30402
YDL082W	4	308357	308429	+	0.854393	6.86722
YDR077W	4	600734	602134	+	-1.63679	-5.25979
YDR336W	4	1144831	1145095	+	-0.498221	8.24055
YDR211W	4	884647	886943	+	-0.669816	-6.87984
YDR011W	4	465589	470453	+	0.248669	9.69222
YDR501W	4	1451215	1453775	+	0.0433981	4.29766
YDR463W	4	1386751	1388479	+	-0.0739234	4.18082
YDR322W	4	1110559	1111655	+	-0.0799407	-4.3917
YDL165W	4	164229	164901	+	-0.903743	8.92206
YDR386W	4	1245903	1248087	+	-0.998386	-4.35165
YDR226W	4	916415	917287	+	-1.95411	3.51297
YDR057W	4	565878	567566	+	0.386786	14.5096
YDR351W	4	1178423	1180183	+	0.827927	10.5895
YDR080W	4	603966	607150	+	-0.923093	4.05724
YDL030W	4	397453	399093	+	0.467565	4.75681
YDL051W	4	363901	364869	+	0.0738308	7.44276
YDR108W	4	671199	673342	+	0.195282	6.51279
YDR115W	4	682118	682702	+	0.761205	6.02154
YDR161W	4	778982	780198	+	1.11031	2.47073
YDR179W-A	4	819326	820663	+	-1.02973	1.79626
YDL045W-A	4	372197	372653	+	1.33967	4.76058
YDL155W	4	176621	178125	+	0.0398073	7.86036
YDL056W	4	352701	355365	+	0.0434787	6.25374
YDL204W	4	94109	95789	+	-0.843127	10.3858
YDR335W	4	1140791	1143455	+	0.00748795	7.81361
YDR318W	4	1103887	1104943	+	-1.22433	6.95965
YDR158W	4	770326	771566	+	-0.865187	2.59823
YDL001W	4	447901	449101	+	0.815976	6.07576
YDR037W	4	525334	527230	+	1.24368	7.17503
YDL236W	4	32237	33413	+	0.950564	10.8755
YDR100W	4	654966	655574	+	0.657494	4.28722
YDL141W	4	202797	205173	+	1.95468	5.95941
YDR205W	4	859303	861415	+	0.0147226	10.816
YDR394W	4	1261551	1263047	+	-0.506935	6.52359
YDR427W	4	1322151	1323447	+	-0.24378	0.505692
YDR515W	4	1473191	1474735	+	0.00151698	-1.27273
YDR156W	4	769470	769998	+	0.182817	-1.32809
YDR229W	4	924695	926191	+	0.434614	8.9592
YDR176W	4	814398	816654	+	0.702695	4.41255
YDL179W	4	138181	139229	+	1.38406	6.57727
YDR358W	4	1189975	1191894	+	1.08918	3.74027
YDR122W	4	694390	698038	+	0.561648	5.58997
YDL181W	4	134989	135541	+	-1.45968	-0.188668
YDR076W	4	598406	600750	+	-0.331307	0.769426
YDR400W	4	1270983	1272055	+	-2.06858	7.31115
YDR147W	4	751550	753214	+	-0.717462	4.3733
YDR484W	4	1422575	1424719	+	-0.408925	8.55077
YDL093W	4	289869	292293	+	-0.665725	7.49046
YDR448W	4	1355951	1357391	+	-1.00099	2.70813
YDR356W	4	1185807	1189183	+	0.815447	12.4671
YDR167W	4	789406	789990	+	-0.0598637	8.92587
YDR368W	4	1213831	1214999	+	-1.3327	6.78582
YDR159W	4	771758	775662	+	-1.11538	2.08357
YDR237W	4	936447	937463	+	0.983322	9.47097
YDL195W	4	107085	108949	+	0.618794	8.41431
YDR060W	4	570566	573806	+	1.07106	7.11411
YDR462W	4	1386007	1386615	+	1.90385	7.94643
YDL070W	4	330949	333100	+	-1.195	-1.27771
YDR273W	4	1009831	1010855	+	-0.336918	3.10181
YDR127W	4	704398	709214	+	-0.240683	11.1983
YDR064W	4	579398	580006	+	-0.954916	5.61332
YDR332W	4	1130791	1132991	+	-1.6108	14.5512
YDR247W	4	955647	957695	+	-1.88569	-1.40403
YDR183W	4	829535	830294	+	-0.674136	7.50625
YDR138W	4	730542	732950	+	-0.742431	4.28522
YDR092W	4	629798	629901	+	-0.127366	4.56437
YDR246W	4	954248	955103	+	-0.72274	3.88151
YDL219W	4	65189	65309	+	1.19191	9.87878
YDR437W	4	1337255	1338535	+	0.663345	4.16435
YDR311W	4	1085016	1087007	+	0.306957	7.93049
YDR068W	4	583638	584766	+	-0.514663	2.88347
YDR472W	4	1403191	1403974	+	-0.657625	6.5144
YDR206W	4	861711	864727	+	-0.334748	-1.11406
YDR395W	4	1263175	1266023	+	-0.375163	8.73146
YDR044W	4	546470	547710	+	1.68303	6.23681
YDR452W	4	1362719	1364615	+	0.153639	6.63508
YDR418W	4	1301519	1302207	+	-0.294337	-0.826098
YDR177W	4	816758	817622	+	-0.344341	7.56999
YDL089W	4	296525	298197	+	-0.195423	4.85852
YDR210W	4	870999	871599	+	-0.164062	2.86414
YDL131W	4	227309	228789	+	-2.10559	-0.867072
YGR046W	7	584767	586335	+	-0.902564	2.13457
YGL225W	7	76790	78038	+	-0.165991	3.96525
YGL209W	7	95807	97119	+	-0.0940534	6.74911
YGR181W	7	858223	858639	+	0.82084	6.67817
YGL123W	7	277503	278479	+	-0.873688	-4.89171
YGR070W	7	627703	631295	+	0.0641935	6.24498
YGL012W	7	472815	474375	+	1.96862	8.55114
YGR248W	7	985942	986830	+	-1.67802	8.81483
YGR195W	7	888759	889703	+	-1.29696	7.30138
YGR082W	7	643999	644687	+	1.62643	9.15909
YGL100W	7	313183	314375	+	-1.19629	8.29776
YGR140W	7	767479	770007	+	1.14628	1.5245
YGL180W	7	159848	162759	+	0.779479	3.84759
YGR131W	7	754527	756311	+	0.404312	9.05184
YGR097W	7	678535	681319	+	-1.39698	3.00349
YGR214W	7	920543	920670	+	-1.3419	-3.70367
YGL062W	7	385135	388815	+	-0.646915	0.841444
YGL092W	7	337807	341911	+	0.8003	6.07494
YGL156W	7	210079	213975	+	-0.761827	9.00729
YGL067W	7	375999	377295	+	-1.01003	7.73046
YGR136W	7	762407	763007	+	-1.34634	8.23489
YGR157W	7	802191	804999	+	-1.93697	-1.01698
YGR281W	7	1052638	1057406	+	-0.605816	4.86628
YGR206W	7	910391	910783	+	0.115481	7.00919
YGL105W	7	307375	308687	+	-1.42202	2.25386
YGL133W	7	257503	261511	+	-0.473284	9.52097
YGR222W	7	939711	940839	+	2.22846	0.00573913
YGR038W	7	560519	561463	+	0.772229	6.95811
YGR017W	7	523623	524703	+	1.0872	-1.95322
YGL047W	7	411464	412238	+	-0.45618	2.53279
YGL215W	7	87494	89774	+	-1.62499	2.55419
YGR108W	7	703375	705191	+	-0.812035	8.33717
YGR271W	7	1031766	1037758	+	-0.270804	1.53954
YGR026W	7	532831	533855	+	0.103901	9.94459
YGR007W	7	506943	508031	+	-0.000995167	9.48753
YGR227W	7	947327	949095	+	-0.508519	6.91609
YGL208W	7	97303	98719	+	-2.02719	8.87414
YGR247W	7	984814	985702	+	0.322756	10.3703
YGR165W	7	829063	830295	+	1.00189	3.35705
YGL159W	7	202703	204087	+	-0.575197	10.498
YGR149W	7	788935	790447	+	0.415932	1.43215
YGR217W	7	924639	929135	+	0.00582023	11.2803
YGL255W	7	20741	22117	+	-0.153255	6.89714
YGL232W	7	61782	62206	+	-0.706744	9.33383
YGR141W	7	770511	771863	+	-0.582617	11.9804
YGL181W	7	157863	159207	+	0.899563	6.16916
YGL141W	7	238327	241143	+	-0.0779972	12.0341
YGR094W	7	672183	675439	+	0.630719	7.09491
YGL240W	7	48309	49461	+	-0.505476	11.0485
YGL093W	7	334847	337551	+	-0.270952	6.60497
YGL151W	7	217471	221007	+	-0.17991	2.85103
YGR055W	7	599375	601263	+	0.0996442	-1.83123
YGR156W	7	800415	801871	+	-0.520738	8.29726
YGL083W	7	352983	355479	+	1.79399	9.33557
YGL169W	7	185999	187471	+	-0.301823	1.41939
YGR049W	7	591167	591991	+	0.186537	4.14134
YGR101W	7	693295	694423	+	-0.0896254	9.0274
YGR124W	7	739887	741783	+	-0.148721	-0.320236
YGR288W	7	1070254	1072166	+	-0.478689	8.55368
YGL245W	7	38989	41069	+	1.50469	5.99361
YGR014W	7	516671	520871	+	0.602594	7.13859
YGR041W	7	577135	579191	+	-0.920314	2.81623
YGL145W	7	230175	232423	+	1.22134	3.17948
YGR006W	7	506055	506959	+	0.613884	5.16454
YGR031W	7	546335	547775	+	0.874466	4.42297
YGR079W	7	640807	641543	+	-0.912362	-1.51779
YGR060W	7	610487	611815	+	-0.0691801	0.0806325
YGR166W	7	830407	832223	+	0.384108	7.20046
YGL248W	7	35525	36829	+	-0.92445	4.94249
YGL166W	7	191119	191895	+	-0.510581	6.72484
YGR091W	7	666271	667943	+	-1.5569	7.69633
YGL119W	7	284407	285966	+	0.134893	9.11054
YGL055W	7	398559	400214	+	0.832964	4.96993
YGL227W	7	69470	70174	+	0.299422	6.4538
YGL198W	7	123575	124063	+	-0.598655	8.64489
YGR028W	7	542063	543351	+	0.297578	0.300021
YGL058W	7	393911	394535	+	0.210356	-0.0937191
YGR204W	7	905887	908887	+	0.216447	-2.2517
YGR126W	7	745471	746431	+	0.242268	6.608
YGR278W	7	1046694	1047806	+	0.169876	7.43734
YGL099W	7	314575	316567	+	0.498745	12.1523
YGR254W	7	1000894	1002382	+	-0.793876	0.202217
YGL071W	7	371535	374095	+	-0.688936	4.15334
[truncated: 2,793 more rows]
